# Supplementary material for: Mesenchymal stem cell-derived exosomes protect trabecular meshwork from oxidative stress
Source: Sci Rep. 2021 Jul 21;11:14863. doi: 10.1038/s41598-021-94365-4 (PMC8295363; doi:10.1038/s41598-021-94365-4)
Supplement: Supplementary file 2 — Supplementary Information 2. [file 41598_2021_94365_MOESM2_ESM.xlsx]

## Sheet: rna_expression microRNA
st_rna_id	rna_id	gene_id	exp_exo_A	exp_exo_B	exp_exo_C	exp_control_A	exp_control_B	exp_control_C
S9606_3	hsa-miR-140-5p	NA	4444	3797	1138	4749	3961	1785
S9606_2	hsa-miR-576-3p	NA	13	17	6	22	12	12
S9606_1342	hsa-miR-2682-5p	NA	30	67	2	28	12	15
S9606_1343	hsa-miR-656-5p	NA	31	28	9	49	23	8
S9606_4	hsa-miR-522-5p	NA	1	0	0	0	0	0
S9606_5	hsa-miR-133a-3p	NA	0	1	1	0	0	7
S9606_8	hsa-miR-4743-3p	NA	0	0	0	0	1	0
S9606_1346	hsa-miR-487a-3p	NA	3231	2938	381	4237	4023	618
S9606_1347	hsa-miR-30d-5p	NA	1655	1374	967	2276	1574	1886
S9606_10	hsa-miR-5088-5p	NA	0	4	0	3	0	0
S9606_11	hsa-miR-4649-5p	NA	1	2	0	0	0	0
S9606_1349	hsa-miR-6827-3p	NA	1	0	0	0	0	0
S9606_12	hsa-miR-665	NA	140	86	5	75	55	4
S9606_13	hsa-miR-3622b-3p	NA	19	0	1	15	1	1
S9606_1353	hsa-miR-7108-5p	NA	5	7	0	12	8	2
S9606_16	hsa-miR-3622a-5p	NA	1	29	0	0	11	4
S9606_1356	hsa-miR-34b-5p	NA	28	13	0	16	15	0
S9606_17	hsa-miR-381-3p	NA	7126	8072	1411	7252	6509	2108
S9606_18	hsa-miR-4709-3p	NA	0	0	0	1	0	0
S9606_1357	hsa-miR-6786-3p	NA	0	0	0	1	1	2
S9606_21	hsa-miR-374b-3p	NA	120	79	15	117	71	32
S9606_20	hsa-miR-6738-5p	NA	1	0	0	0	1	0
S9606_1361	hsa-miR-17-5p	NA	293	296	147	353	477	216
S9606_1363	hsa-miR-6895-3p	NA	0	0	1	1	1	0
S9606_1364	hsa-miR-6873-5p	NA	0	0	1	1	0	0
S9606_1366	hsa-miR-3200-5p	NA	0	0	0	0	1	0
S9606_1368	hsa-miR-4730	NA	5	8	0	3	2	0
S9606_24	hsa-miR-548s	NA	1	1	0	0	0	1
S9606_1370	hsa-miR-6876-5p	NA	1	2	1	2	1	0
S9606_1371	hsa-miR-302b-3p	NA	580	427	234	488	523	419
S9606_1372	hsa-miR-92b-3p	NA	7424	9083	1824	9383	7670	1563
S9606_27	hsa-miR-3940-5p	NA	2	5	0	3	3	0
S9606_1374	hsa-miR-3680-5p	NA	1	0	1	0	0	0
S9606_28	hsa-miR-431-3p	NA	100	119	8	92	65	11
S9606_30	hsa-miR-103a-2-5p	NA	8	9	7	7	10	16
S9606_29	hsa-miR-6832-5p	NA	1	0	0	0	0	0
S9606_31	hsa-miR-6877-5p	NA	3	12	0	0	6	1
S9606_1378	hsa-miR-3187-3p	NA	166	214	28	215	266	54
S9606_34	hsa-miR-3155a	NA	0	0	0	1	0	0
S9606_1379	hsa-miR-758-5p	NA	0	0	0	0	2	0
S9606_33	hsa-miR-3682-5p	NA	1	1	1	0	1	1
S9606_1384	hsa-miR-4695-3p	NA	0	2	0	1	0	0
S9606_38	hsa-miR-6740-5p	NA	1	0	0	2	1	0
S9606_1383	hsa-miR-377-5p	NA	780	967	202	753	713	234
S9606_39	hsa-miR-450a-2-3p	NA	13	14	1	14	25	3
S9606_1387	hsa-miR-202-3p	NA	0	0	0	0	0	1
S9606_40	hsa-miR-6793-3p	NA	0	2	0	0	0	0
S9606_42	hsa-miR-3622a-3p	NA	2	1	0	0	1	0
S9606_41	hsa-miR-541-5p	NA	24	31	8	35	29	18
S9606_43	hsa-miR-6515-3p	NA	1	2	0	1	0	0
S9606_44	hsa-miR-1276	NA	0	0	0	0	3	0
S9606_46	hsa-miR-2276-3p	NA	2	3	1	1	2	1
S9606_1393	hsa-miR-615-5p	NA	0	1	3	0	0	0
S9606_47	hsa-miR-3120-3p	NA	111	153	73	157	132	392
S9606_48	hsa-miR-6780b-5p	NA	0	3	0	2	3	1
S9606_50	hsa-miR-1306-5p	NA	64	75	7	69	55	8
S9606_1394	hsa-miR-3677-3p	NA	1	4	0	0	0	0
S9606_1395	hsa-miR-138-1-3p	NA	0	5	0	0	1	0
S9606_1396	hsa-miR-4641	NA	0	0	0	2	0	0
S9606_52	hsa-miR-489-3p	NA	0	2	0	1	1	0
S9606_53	hsa-miR-23a-3p	NA	55840	56900	28173	56521	48345	31146
S9606_1397	hsa-miR-370-5p	NA	34	56	9	41	57	22
S9606_55	hsa-miR-675-3p	NA	5	2	1	0	1	2
S9606_54	hsa-miR-6796-5p	NA	4	7	0	4	6	1
S9606_56	hsa-miR-2110	NA	106	87	16	92	74	29
S9606_1402	hsa-miR-1237-5p	NA	0	3	0	0	2	0
S9606_1403	hsa-miR-4421	NA	0	1	0	0	1	1
S9606_58	hsa-miR-483-3p	NA	9	15	13	23	13	13
S9606_1404	hsa-miR-3195	NA	1	0	1	0	0	0
S9606_59	hsa-miR-4659a-3p	NA	2	0	0	1	3	3
S9606_1405	hsa-miR-193a-5p	NA	2155	2535	1300	2105	1750	1532
S9606_61	hsa-miR-146a-5p	NA	6664	5933	4049	8096	8584	9112
S9606_62	hsa-miR-1289	NA	1	0	1	0	0	0
S9606_63	hsa-miR-8485	NA	0	0	1	0	0	0
S9606_1408	hsa-miR-2278	NA	15	10	4	19	10	7
S9606_65	hsa-miR-425-3p	NA	200	219	56	194	251	61
S9606_66	hsa-miR-4474-3p	NA	1	1	0	2	2	0
S9606_1410	hsa-miR-1179	NA	2	1	0	0	1	0
S9606_69	hsa-let-7a-3p	NA	108	91	139	104	84	287
S9606_72	hsa-miR-3691-5p	NA	1	0	1	2	1	1
S9606_71	hsa-miR-4488	NA	597	1588	16108	544	996	2256
S9606_1414	hsa-miR-19b-1-5p	NA	9	4	5	12	10	4
S9606_73	hsa-miR-10527-5p	NA	33	50	13	49	32	12
S9606_1415	hsa-miR-500a-5p	NA	18	26	13	33	23	37
S9606_1416	hsa-miR-744-5p	NA	1434	2103	369	1882	1247	647
S9606_75	hsa-miR-532-3p	NA	81	120	59	524	230	175
S9606_76	hsa-miR-4747-5p	NA	5	0	0	2	7	1
S9606_77	hsa-miR-6813-3p	NA	0	0	0	0	2	2
S9606_1417	hsa-miR-26a-2-3p	NA	45	33	23	28	31	18
S9606_1418	hsa-miR-3605-3p	NA	65	122	8	80	82	25
S9606_1419	hsa-miR-34a-3p	NA	36	20	21	28	31	9
S9606_1420	hsa-miR-4677-3p	NA	7	4	3	4	3	0
S9606_1421	hsa-miR-758-3p	NA	925	1150	223	799	779	256
S9606_78	hsa-miR-3150b-3p	NA	0	0	0	1	0	0
S9606_1423	hsa-miR-6732-5p	NA	2	3	1	1	0	0
S9606_79	hsa-miR-6858-5p	NA	0	1	0	0	0	0
S9606_1426	hsa-miR-598-5p	NA	0	1	1	0	0	0
S9606_1427	hsa-miR-548ar-3p	NA	1	1	0	0	0	1
S9606_1428	hsa-miR-4690-3p	NA	0	0	0	0	0	1
S9606_1429	hsa-miR-202-5p	NA	3	4	1	2	1	1
S9606_83	hsa-miR-4638-5p	NA	1	1	0	4	0	0
S9606_85	hsa-miR-6868-3p	NA	0	0	0	1	0	1
S9606_86	hsa-miR-101-5p	NA	0	0	0	0	1	1
S9606_1432	hsa-miR-6511a-5p	NA	0	1	0	3	0	0
S9606_88	hsa-miR-6771-3p	NA	0	0	0	0	1	0
S9606_1434	hsa-miR-4668-5p	NA	1	1	0	1	5	2
S9606_90	hsa-miR-6748-3p	NA	1	1	0	0	0	0
S9606_92	hsa-miR-4463	NA	0	1	1	0	2	0
S9606_94	hsa-miR-4763-5p	NA	0	1	0	0	0	0
S9606_1444	hsa-miR-518e-5p	NA	1	0	0	0	0	0
S9606_96	hsa-miR-579-5p	NA	10	13	2	10	7	4
S9606_97	hsa-miR-1306-3p	NA	4	4	0	6	6	6
S9606_1445	hsa-miR-205-5p	NA	0	1	0	0	0	0
S9606_101	hsa-miR-496	NA	4394	4901	598	4761	4820	368
S9606_102	hsa-miR-320c	NA	134	132	33	171	122	50
S9606_1447	hsa-miR-6836-5p	NA	1	0	0	2	0	0
S9606_103	hsa-miR-6818-3p	NA	0	0	0	1	0	0
S9606_1449	hsa-miR-6515-5p	NA	1	4	0	2	1	0
S9606_106	hsa-miR-6797-5p	NA	0	1	0	0	0	0
S9606_109	hsa-miR-4722-5p	NA	0	0	0	0	3	1
S9606_1452	hsa-miR-627-5p	NA	13	11	4	24	12	5
S9606_111	hsa-miR-424-3p	NA	1458	1974	285	1850	1313	661
S9606_115	hsa-miR-4799-5p	NA	0	1	0	0	0	0
S9606_116	hsa-miR-3074-5p	NA	22485	25051	8433	36708	18285	16963
S9606_1457	hsa-miR-210-5p	NA	30	59	3	39	98	22
S9606_1459	hsa-miR-4708-3p	NA	0	0	0	0	1	0
S9606_1461	hsa-miR-3173-5p	NA	12	13	0	14	12	7
S9606_1462	hsa-miR-4748	NA	4	10	0	2	2	1
S9606_1465	hsa-miR-223-3p	NA	1	0	369	0	0	1817
S9606_1466	hsa-miR-142-5p	NA	0	0	121	0	0	446
S9606_121	hsa-miR-664b-5p	NA	0	2	0	6	2	1
S9606_1467	hsa-miR-6803-3p	NA	1	1	1	0	1	0
S9606_125	hsa-miR-302c-5p	NA	11	6	0	13	3	2
S9606_1468	hsa-miR-6511a-3p	NA	9	17	0	13	7	4
S9606_124	hsa-miR-4525	NA	1	1	0	3	1	0
S9606_123	hsa-miR-486-3p	NA	418	418	25	359	176	42
S9606_126	hsa-miR-449a	NA	133	146	85	129	97	100
S9606_128	hsa-miR-4765	NA	0	0	0	0	1	0
S9606_129	hsa-miR-3619-5p	NA	1	2	0	2	2	0
S9606_127	hsa-miR-5001-5p	NA	3	2	0	1	1	2
S9606_132	hsa-miR-487b-3p	NA	10044	10576	2872	11294	10117	4676
S9606_131	hsa-miR-7113-5p	NA	2	4	0	1	3	2
S9606_130	hsa-miR-766-3p	NA	141	208	39	232	172	121
S9606_1473	hsa-miR-4761-5p	NA	0	0	0	0	2	1
S9606_133	hsa-miR-330-3p	NA	110	123	54	151	126	85
S9606_1475	hsa-miR-186-3p	NA	0	1	0	0	0	0
S9606_137	hsa-miR-92b-5p	NA	431	557	30	477	464	52
S9606_1477	hsa-miR-6769b-3p	NA	1	0	0	0	0	0
S9606_138	hsa-miR-6829-3p	NA	5	1	0	2	2	1
S9606_139	hsa-miR-6766-3p	NA	3	2	0	2	6	1
S9606_1482	hsa-miR-1-3p	NA	2	3	12	4	0	21
S9606_1485	hsa-miR-3202	NA	0	0	0	1	0	0
S9606_1484	hsa-miR-200a-5p	NA	0	0	1	9	2	1
S9606_141	hsa-miR-4710	NA	2	5	0	4	3	0
S9606_1486	hsa-miR-943	NA	0	0	0	0	0	1
S9606_1491	hsa-miR-3149	NA	0	0	0	1	0	0
S9606_1490	hsa-let-7b-3p	NA	0	0	0	0	1	0
S9606_1493	hsa-miR-146b-3p	NA	0	0	1	0	0	0
S9606_1492	hsa-miR-6878-5p	NA	0	0	0	1	0	0
S9606_144	hsa-miR-10524-5p	NA	0	0	0	0	0	1
S9606_1494	hsa-miR-10399-3p	NA	2	1	4	0	2	7
S9606_145	hsa-miR-885-5p	NA	0	0	1	0	0	4
S9606_148	hsa-miR-1282	NA	0	0	1	0	0	0
S9606_147	hsa-miR-4715-3p	NA	0	0	0	0	0	1
S9606_149	hsa-miR-3124-5p	NA	2	1	0	0	1	0
S9606_150	hsa-miR-103a-1-5p	NA	0	0	0	2	3	1
S9606_1495	hsa-miR-4731-5p	NA	78	121	7	95	70	24
S9606_151	hsa-miR-4750-5p	NA	1	3	0	2	1	0
S9606_152	hsa-miR-191-3p	NA	42	36	10	29	34	3
S9606_1496	hsa-let-7g-3p	NA	9	14	5	10	7	5
S9606_1500	hsa-miR-302a-5p	NA	1	1	0	0	1	1
S9606_1499	hsa-miR-769-5p	NA	389	330	127	352	321	229
S9606_155	hsa-miR-3928-3p	NA	6	2	0	4	8	2
S9606_156	hsa-miR-6799-5p	NA	1	0	0	0	0	0
S9606_157	hsa-miR-20a-3p	NA	1	1	0	1	3	0
S9606_1502	hsa-miR-19a-3p	NA	17	33	13	26	26	31
S9606_1503	hsa-miR-381-5p	NA	135	72	26	113	75	40
S9606_159	hsa-miR-1915-3p	NA	0	0	0	1	0	0
S9606_1504	hsa-miR-6741-3p	NA	2	2	3	3	0	3
S9606_158	hsa-miR-6787-3p	NA	1	0	0	1	0	0
S9606_1505	hsa-miR-7155-5p	NA	0	1	0	0	0	0
S9606_1506	hsa-miR-6845-5p	NA	1	0	0	0	0	0
S9606_161	hsa-miR-32-5p	NA	758	687	106	681	783	255
S9606_164	hsa-miR-1301-3p	NA	253	266	24	283	213	14
S9606_1511	hsa-miR-4694-5p	NA	2	0	0	0	0	0
S9606_1512	hsa-miR-3677-5p	NA	2	3	0	0	1	0
S9606_168	hsa-miR-7112-3p	NA	0	0	0	0	2	2
S9606_1515	hsa-miR-668-3p	NA	69	33	9	101	84	9
S9606_169	hsa-miR-370-3p	NA	5389	6609	1099	8595	6781	2974
S9606_170	hsa-miR-574-3p	NA	13095	15740	2458	9572	10647	5092
S9606_1517	hsa-miR-3074-3p	NA	3	1	1	2	1	2
S9606_1519	hsa-miR-342-3p	NA	927	1135	399	1008	928	839
S9606_1518	hsa-miR-6716-3p	NA	1	0	1	1	0	0
S9606_173	hsa-miR-23a-5p	NA	83	122	17	113	103	15
S9606_174	hsa-miR-329-5p	NA	36	30	4	55	42	6
S9606_1521	hsa-miR-584-5p	NA	1439	1504	323	1607	1373	750
S9606_176	hsa-miR-4479	NA	1	6	1	3	4	1
S9606_178	hsa-miR-4326	NA	20	11	10	13	18	26
S9606_179	hsa-let-7b-5p	NA	60337	55400	22224	66122	55636	31319
S9606_1525	hsa-miR-542-5p	NA	1392	1824	240	1571	1237	398
S9606_1526	hsa-miR-1231	NA	0	0	0	0	1	0
S9606_1527	hsa-miR-19b-3p	NA	1154	1325	552	1272	1241	815
S9606_180	hsa-miR-6751-5p	NA	3	7	2	1	7	0
S9606_182	hsa-miR-6856-3p	NA	0	0	0	1	0	0
S9606_1529	hsa-miR-10396a-3p	NA	0	1	9	0	0	2
S9606_183	hsa-miR-6807-5p	NA	3	1	0	0	2	1
S9606_1530	hsa-miR-675-5p	NA	10	14	1	26	11	2
S9606_1531	hsa-miR-199a-5p	NA	17040	19637	4262	16588	15479	3542
S9606_184	hsa-miR-6735-5p	NA	3	5	0	3	3	1
S9606_1533	hsa-miR-4455	NA	0	1	0	0	0	1
S9606_186	hsa-miR-30a-5p	NA	541	522	184	672	458	358
S9606_1534	hsa-miR-3682-3p	NA	0	1	0	1	3	1
S9606_188	hsa-miR-6844	NA	2	1	0	1	0	0
S9606_191	hsa-miR-6880-5p	NA	0	0	0	1	0	0
S9606_192	hsa-miR-6805-3p	NA	0	0	0	0	1	0
S9606_1537	hsa-miR-6718-5p	NA	0	0	1	0	0	0
S9606_198	hsa-miR-4689	NA	1	1	0	2	1	0
S9606_199	hsa-miR-136-3p	NA	2699	2521	598	2739	2302	1055
S9606_1539	hsa-miR-548ad-5p	NA	9	10	0	14	7	1
S9606_200	hsa-miR-519a-3p	NA	1	0	0	1	0	0
S9606_1540	hsa-miR-339-3p	NA	424	569	113	327	298	244
S9606_202	hsa-miR-5003-3p	NA	1	2	0	4	1	0
S9606_1543	hsa-miR-1246	NA	100	86	92	107	104	262
S9606_203	hsa-miR-576-5p	NA	352	296	128	309	311	209
S9606_1546	hsa-miR-129-1-3p	NA	0	0	1	0	0	0
S9606_205	hsa-miR-6762-3p	NA	0	1	1	0	1	1
S9606_1549	hsa-miR-3145-5p	NA	0	0	0	1	0	0
S9606_209	hsa-miR-4664-5p	NA	0	1	3	1	1	2
S9606_211	hsa-miR-3150a-5p	NA	3	0	0	2	1	0
S9606_210	hsa-miR-4436b-3p	NA	1	0	0	0	0	1
S9606_208	hsa-miR-6791-3p	NA	2	1	1	1	1	5
S9606_213	hsa-miR-338-5p	NA	3	0	3	8	2	15
S9606_1552	hsa-miR-582-5p	NA	13	13	15	17	8	17
S9606_215	hsa-miR-543	NA	4120	5324	891	5351	5636	1773
S9606_1555	hsa-miR-766-5p	NA	11	16	1	9	10	1
S9606_216	hsa-miR-151b	NA	184	189	77	166	124	172
S9606_1556	hsa-miR-548ae-5p	NA	9	10	0	14	7	1
S9606_219	hsa-miR-4445-3p	NA	0	1	0	0	0	0
S9606_1558	hsa-miR-200c-3p	NA	153	124	57	157	120	112
S9606_220	hsa-miR-96-5p	NA	34	25	11	36	43	20
S9606_222	hsa-miR-887-3p	NA	617	729	199	816	765	245
S9606_224	hsa-miR-618	NA	44	43	18	41	38	9
S9606_228	hsa-miR-1228-3p	NA	12	24	1	26	16	8
S9606_1559	hsa-miR-4721	NA	0	0	0	0	2	0
S9606_1560	hsa-miR-6810-5p	NA	3	0	0	9	2	1
S9606_230	hsa-miR-491-5p	NA	48	70	5	68	66	11
S9606_232	hsa-miR-4685-3p	NA	10	8	1	12	11	7
S9606_1562	hsa-miR-4744	NA	0	0	0	1	0	0
S9606_234	hsa-miR-511-3p	NA	0	0	0	2	0	0
S9606_235	hsa-miR-4286	NA	13	23	22	67	53	179
S9606_1565	hsa-miR-17-3p	NA	5	9	10	16	11	23
S9606_236	hsa-miR-627-3p	NA	0	0	1	0	0	1
S9606_238	hsa-miR-124-5p	NA	1	2	0	0	1	1
S9606_1569	hsa-miR-10523-5p	NA	1	1	0	0	3	0
S9606_1571	hsa-miR-3200-3p	NA	6	14	9	11	19	24
S9606_1572	hsa-miR-320e	NA	0	0	0	0	1	0
S9606_241	hsa-miR-641	NA	20	29	3	27	30	2
S9606_1573	hsa-miR-4433a-5p	NA	0	0	0	0	0	2
S9606_242	hsa-miR-1285-3p	NA	14	16	2	11	19	4
S9606_243	hsa-miR-1193	NA	3	3	0	2	4	0
S9606_245	hsa-miR-30a-3p	NA	437	379	182	479	398	239
S9606_1577	hsa-miR-548d-3p	NA	2	0	0	0	0	1
S9606_248	hsa-miR-5006-5p	NA	0	0	0	2	0	0
S9606_249	hsa-miR-6733-3p	NA	0	0	0	1	0	0
S9606_1581	hsa-miR-10400-3p	NA	0	0	0	0	0	1
S9606_1583	hsa-miR-4717-5p	NA	0	1	0	1	0	0
S9606_1585	hsa-miR-3678-3p	NA	0	0	0	1	0	0
S9606_1586	hsa-miR-3194-5p	NA	0	0	0	0	0	1
S9606_252	hsa-miR-20b-5p	NA	0	0	0	0	1	11
S9606_1587	hsa-miR-605-3p	NA	3	5	0	1	2	1
S9606_1588	hsa-miR-4706	NA	0	0	0	0	2	0
S9606_254	hsa-miR-1260a	NA	16	12	3	7	5	1
S9606_1589	hsa-miR-4725-3p	NA	127	120	14	108	78	15
S9606_253	hsa-miR-5699-5p	NA	5	4	0	4	1	1
S9606_255	hsa-miR-5692c	NA	1	0	0	0	0	0
S9606_256	hsa-miR-3161	NA	0	0	1	0	0	0
S9606_1592	hsa-miR-503-3p	NA	37	76	10	34	41	14
S9606_1594	hsa-miR-1307-3p	NA	1978	2570	685	2577	2891	1131
S9606_257	hsa-miR-92a-1-5p	NA	65	101	54	66	78	93
S9606_1596	hsa-miR-376a-3p	NA	6564	7028	1589	7477	8611	1642
S9606_259	hsa-miR-548h-3p	NA	2	5	0	0	2	1
S9606_1597	hsa-miR-5000-5p	NA	2	3	1	3	3	2
S9606_1598	hsa-miR-3065-5p	NA	4	5	4	17	3	11
S9606_1599	hsa-miR-6822-3p	NA	0	0	0	0	0	1
S9606_1601	hsa-miR-217-3p	NA	2	4	1	2	1	0
S9606_1602	hsa-miR-125b-2-3p	NA	3	0	0	7	0	1
S9606_262	hsa-miR-3680-3p	NA	2	0	0	0	0	0
S9606_1603	hsa-miR-548am-5p	NA	0	1	0	0	1	0
S9606_1604	hsa-miR-323b-3p	NA	5	13	1	10	9	7
S9606_265	hsa-miR-4784	NA	0	1	0	0	0	0
S9606_267	hsa-miR-1273c	NA	8	11	1	7	10	2
S9606_266	hsa-miR-2682-3p	NA	1	1	1	1	0	0
S9606_269	hsa-miR-5690	NA	2	0	0	2	0	0
S9606_1605	hsa-miR-4489	NA	0	2	0	0	0	2
S9606_1606	hsa-miR-6862-3p	NA	0	0	1	0	0	0
S9606_272	hsa-miR-891a-5p	NA	0	0	0	3	0	1
S9606_275	hsa-miR-183-3p	NA	0	0	0	0	1	0
S9606_1607	hsa-miR-194-3p	NA	1	1	0	5	0	0
S9606_1609	hsa-miR-223-5p	NA	0	0	1	0	0	8
S9606_277	hsa-miR-4640-3p	NA	2	2	0	0	0	0
S9606_279	hsa-miR-106b-5p	NA	166	174	60	422	344	109
S9606_1613	hsa-miR-1914-3p	NA	0	3	0	0	0	0
S9606_281	hsa-miR-379-5p	NA	30781	32003	8720	35344	28576	14095
S9606_283	hsa-miR-3126-5p	NA	12	19	1	13	16	2
S9606_1617	hsa-miR-149-3p	NA	1	0	0	1	2	0
S9606_1618	hsa-miR-26b-5p	NA	4132	3184	2102	4736	3192	3821
S9606_285	hsa-miR-1255b-5p	NA	0	0	0	0	2	0
S9606_1624	hsa-miR-573	NA	0	2	0	2	0	0
S9606_1622	hsa-miR-1236-3p	NA	1	0	0	0	0	1
S9606_288	hsa-miR-6812-3p	NA	1	0	0	0	1	0
S9606_290	hsa-let-7g-5p	NA	32170	23151	16461	33512	27603	23103
S9606_1628	hsa-miR-660-3p	NA	0	0	0	0	0	2
S9606_293	hsa-miR-4645-5p	NA	1	0	0	0	0	0
S9606_292	hsa-miR-4731-3p	NA	9	11	0	7	3	1
S9606_1633	hsa-miR-765	NA	0	2	0	0	2	0
S9606_1635	hsa-miR-628-3p	NA	21	16	9	20	9	23
S9606_1634	hsa-miR-12135	NA	1	1	0	0	0	0
S9606_1636	hsa-miR-3131	NA	0	0	0	0	1	0
S9606_1637	hsa-miR-532-5p	NA	4364	5423	1007	4664	4023	2102
S9606_1638	hsa-miR-296-5p	NA	705	1171	239	1102	807	462
S9606_297	hsa-miR-197-5p	NA	18	24	0	24	30	3
S9606_1639	hsa-miR-378a-5p	NA	53	52	23	36	53	14
S9606_298	hsa-miR-34b-3p	NA	69	74	20	75	54	66
S9606_1643	hsa-miR-20a-5p	NA	605	593	171	628	710	293
S9606_303	hsa-miR-494-5p	NA	32	28	7	28	22	18
S9606_304	hsa-miR-106a-5p	NA	2	0	0	0	0	2
S9606_1649	hsa-miR-4654	NA	0	0	0	0	1	0
S9606_1648	hsa-miR-21-3p	NA	2218	2762	221	1557	1720	408
S9606_305	hsa-miR-4714-5p	NA	1	0	0	1	0	0
S9606_1647	hsa-miR-188-3p	NA	4	3	0	10	4	0
S9606_1650	hsa-miR-6859-5p	NA	0	0	0	1	2	0
S9606_1651	hsa-miR-550b-2-5p	NA	0	1	1	0	0	0
S9606_1653	hsa-miR-4527	NA	0	1	0	0	0	0
S9606_1655	hsa-miR-2355-3p	NA	22	10	2	17	15	7
S9606_1656	hsa-miR-148b-3p	NA	242	248	79	308	191	111
S9606_1658	hsa-miR-590-3p	NA	1621	1087	621	1657	1242	905
S9606_1660	hsa-miR-548u	NA	0	0	0	1	1	0
S9606_1659	hsa-miR-100-5p	NA	127280	135146	83344	134797	130136	111764
S9606_308	hsa-miR-5697	NA	1	1	0	0	0	0
S9606_1662	hsa-miR-6837-3p	NA	0	0	0	1	0	0
S9606_313	hsa-miR-6801-5p	NA	4	4	0	3	1	1
S9606_315	hsa-miR-3661	NA	21	18	7	22	30	7
S9606_1666	hsa-miR-320a-3p	NA	7508	7917	3993	9647	7865	4150
S9606_316	hsa-miR-4791	NA	9	6	3	8	3	8
S9606_317	hsa-miR-4638-3p	NA	4	3	2	2	2	1
S9606_318	hsa-miR-214-5p	NA	308	378	211	283	285	287
S9606_1667	hsa-miR-6808-3p	NA	0	0	0	0	0	1
S9606_320	hsa-miR-6500-3p	NA	31	37	5	39	37	6
S9606_321	hsa-miR-1296-5p	NA	805	1065	95	689	636	62
S9606_1669	hsa-miR-6743-3p	NA	1	1	1	3	1	2
S9606_1671	hsa-miR-511-5p	NA	1	0	1	2	1	0
S9606_323	hsa-miR-6892-5p	NA	2	11	1	5	0	1
S9606_1672	hsa-miR-301a-3p	NA	598	651	120	621	647	142
S9606_324	hsa-miR-328-3p	NA	596	752	241	839	584	527
S9606_327	hsa-miR-3912-3p	NA	13	6	2	6	9	5
S9606_331	hsa-miR-10522-5p	NA	0	0	0	1	1	0
S9606_333	hsa-miR-495-5p	NA	616	707	257	732	617	570
S9606_1675	hsa-miR-152-3p	NA	3470	4220	972	6286	2470	1628
S9606_335	hsa-miR-141-5p	NA	0	1	0	0	1	1
S9606_337	hsa-miR-4484	NA	12	9	0	18	19	0
S9606_336	hsa-miR-643	NA	1	0	0	1	7	1
S9606_338	hsa-miR-4676-3p	NA	0	0	0	0	1	0
S9606_1676	hsa-miR-361-5p	NA	1959	1532	799	1903	1693	748
S9606_342	hsa-miR-1908-5p	NA	265	250	15	215	141	28
S9606_343	hsa-miR-2277-3p	NA	13	15	7	5	6	12
S9606_1679	hsa-miR-6757-3p	NA	1	0	1	1	2	1
S9606_1680	hsa-miR-6871-5p	NA	6	2	0	0	1	0
S9606_345	hsa-miR-551b-3p	NA	0	0	2	0	0	6
S9606_1681	hsa-miR-656-3p	NA	2707	1967	952	2719	2036	1219
S9606_348	hsa-miR-548ae-3p	NA	0	0	0	3	0	0
S9606_1682	hsa-miR-4728-5p	NA	3	0	0	0	0	1
S9606_350	hsa-miR-378i	NA	0	0	0	0	1	0
S9606_352	hsa-miR-323b-5p	NA	37	31	7	60	45	44
S9606_1684	hsa-miR-4717-3p	NA	7	7	2	4	2	0
S9606_353	hsa-miR-375-3p	NA	5	3	11	2	3	11
S9606_357	hsa-miR-6514-5p	NA	1	2	0	6	4	0
S9606_356	hsa-miR-770-5p	NA	46	31	13	39	48	19
S9606_358	hsa-miR-3615	NA	196	178	35	139	166	237
S9606_1692	hsa-miR-509-3p	NA	0	1	0	0	0	1
S9606_360	hsa-miR-4508	NA	0	0	2	0	0	1
S9606_1694	hsa-miR-6729-5p	NA	1	0	0	1	0	0
S9606_1697	hsa-miR-4782-5p	NA	0	1	0	0	1	0
S9606_1698	hsa-miR-708-3p	NA	0	0	1	0	0	0
S9606_363	hsa-miR-4521	NA	1101	1016	644	1262	856	758
S9606_1700	hsa-let-7i-5p	NA	73011	67275	34558	77960	69189	49763
S9606_364	hsa-miR-33a-5p	NA	1988	1969	211	1629	1039	461
S9606_365	hsa-miR-1287-5p	NA	118	147	25	105	121	31
S9606_367	hsa-miR-154-5p	NA	5146	5609	2548	5217	4215	4648
S9606_370	hsa-miR-449b-3p	NA	3	3	0	0	2	1
S9606_1706	hsa-miR-4802-5p	NA	1	2	0	0	1	0
S9606_374	hsa-miR-6817-3p	NA	2	3	0	1	1	1
S9606_375	hsa-miR-1226-3p	NA	21	20	4	19	12	14
S9606_376	hsa-miR-127-3p	NA	75349	89804	37406	89625	75721	62672
S9606_1709	hsa-miR-654-3p	NA	1482	1531	307	1272	1103	497
S9606_378	hsa-miR-23b-3p	NA	11956	11345	4550	11991	10548	1330
S9606_380	hsa-miR-3613-5p	NA	2084	1771	561	2090	1605	617
S9606_1711	hsa-miR-429	NA	30	33	8	28	17	25
S9606_381	hsa-miR-3614-5p	NA	1	0	0	0	0	2
S9606_1712	hsa-miR-584-3p	NA	13	25	4	27	16	7
S9606_383	hsa-miR-6779-3p	NA	0	0	0	1	0	0
S9606_1714	hsa-miR-508-3p	NA	0	0	1	0	2	1
S9606_1713	hsa-miR-4655-5p	NA	2	1	1	2	1	1
S9606_1717	hsa-miR-6837-5p	NA	1	2	0	2	1	0
S9606_1718	hsa-miR-200b-5p	NA	1	0	2	3	1	1
S9606_1719	hsa-miR-6801-3p	NA	0	2	0	2	0	0
S9606_1720	hsa-miR-3157-3p	NA	0	1	0	2	1	1
S9606_386	hsa-miR-98-3p	NA	0	1	1	1	1	0
S9606_1721	hsa-miR-548d-5p	NA	2	2	1	2	3	2
S9606_1723	hsa-miR-324-5p	NA	141	188	62	166	110	288
S9606_1724	hsa-miR-26a-1-3p	NA	56	51	16	53	54	28
S9606_1727	hsa-miR-6743-5p	NA	1	0	0	0	0	0
S9606_1728	hsa-miR-6855-5p	NA	4	5	0	2	8	0
S9606_1729	hsa-miR-1294	NA	63	37	7	37	36	5
S9606_390	hsa-miR-6501-5p	NA	0	0	0	0	0	2
S9606_1732	hsa-miR-3157-5p	NA	5	5	3	7	4	6
S9606_1735	hsa-miR-122-3p	NA	0	1	0	0	0	0
S9606_1734	hsa-miR-154-3p	NA	2985	2416	1019	3066	3426	1740
S9606_1736	hsa-miR-1270	NA	15	16	3	7	12	4
S9606_1737	hsa-miR-769-3p	NA	235	280	55	268	252	135
S9606_1739	hsa-miR-143-3p	NA	86038	95045	28708	87298	82715	26613
S9606_1740	hsa-miR-6874-5p	NA	0	2	0	0	0	0
S9606_395	hsa-miR-4665-5p	NA	4	6	1	1	3	1
S9606_394	hsa-miR-4750-3p	NA	3	1	0	0	0	1
S9606_396	hsa-miR-302a-3p	NA	481	425	244	475	435	372
S9606_1743	hsa-miR-4677-5p	NA	3	6	1	4	1	4
S9606_1742	hsa-miR-10b-5p	NA	6	4	183	0	1	19
S9606_398	hsa-miR-148b-5p	NA	0	0	1	0	0	0
S9606_399	hsa-miR-3129-5p	NA	1	0	0	0	0	0
S9606_1744	hsa-miR-7705	NA	16	24	17	26	32	45
S9606_1746	hsa-miR-6755-5p	NA	0	0	1	2	0	0
S9606_402	hsa-miR-1843	NA	29	27	9	30	28	16
S9606_1748	hsa-miR-153-3p	NA	2	9	2	11	5	7
S9606_1749	hsa-miR-4454	NA	75	15	9	84	54	11
S9606_1751	hsa-miR-7110-3p	NA	0	0	0	0	0	1
S9606_404	hsa-miR-1343-5p	NA	27	57	3	44	32	2
S9606_1752	hsa-miR-423-3p	NA	32387	40014	5753	31621	28435	13916
S9606_1753	hsa-miR-331-5p	NA	25	20	5	23	24	3
S9606_405	hsa-miR-3960	NA	0	0	2	0	0	0
S9606_1754	hsa-miR-190a-3p	NA	1	1	0	1	1	2
S9606_1755	hsa-miR-610	NA	1	0	0	0	0	0
S9606_408	hsa-miR-31-5p	NA	22988	32995	9726	20357	19550	18136
S9606_1762	hsa-miR-6742-5p	NA	0	1	0	0	0	0
S9606_1761	hsa-miR-935	NA	1025	1412	336	1172	1042	550
S9606_409	hsa-miR-541-3p	NA	32	25	5	53	32	5
S9606_1765	hsa-miR-6774-3p	NA	0	0	0	0	0	1
S9606_1768	hsa-miR-150-3p	NA	0	0	1	0	0	1
S9606_1770	hsa-miR-548aq-5p	NA	2	2	0	2	1	0
S9606_1771	hsa-miR-3130-5p	NA	5	4	2	1	3	0
S9606_412	hsa-miR-126-5p	NA	123	134	218	152	108	739
S9606_1774	hsa-miR-497-3p	NA	1	0	0	2	0	0
S9606_413	hsa-miR-6770-3p	NA	1	1	1	2	2	0
S9606_1777	hsa-miR-6818-5p	NA	1	1	0	1	2	1
S9606_417	hsa-miR-3138	NA	7	0	1	2	2	0
S9606_418	hsa-miR-4662b	NA	0	0	0	0	1	0
S9606_419	hsa-miR-6881-3p	NA	1	0	0	2	1	0
S9606_1781	hsa-miR-6508-3p	NA	1	0	1	1	0	0
S9606_1782	hsa-miR-3181	NA	0	2	1	5	4	1
S9606_423	hsa-miR-6721-5p	NA	10	14	0	12	3	2
S9606_1784	hsa-miR-5193	NA	0	0	0	0	0	1
S9606_1787	hsa-miR-376b-3p	NA	14052	12820	926	11458	11638	1301
S9606_1786	hsa-miR-6781-3p	NA	1	0	0	2	3	1
S9606_426	hsa-miR-139-3p	NA	3	4	5	8	7	8
S9606_428	hsa-miR-491-3p	NA	1	3	1	1	0	1
S9606_1790	hsa-miR-548e-5p	NA	1	0	1	0	2	1
S9606_1791	hsa-miR-651-5p	NA	32	24	3	24	26	6
S9606_434	hsa-miR-376c-3p	NA	62726	61112	14605	60317	57979	16854
S9606_436	hsa-miR-6826-3p	NA	1	4	1	1	0	2
S9606_1798	hsa-miR-4524a-3p	NA	1	3	7	0	4	3
S9606_438	hsa-miR-30b-5p	NA	2884	2551	1444	3024	2177	2468
S9606_440	hsa-miR-5687	NA	0	0	0	0	0	1
S9606_439	hsa-miR-9-3p	NA	8	2	2	13	7	10
S9606_1800	hsa-miR-362-3p	NA	5	8	5	6	3	11
S9606_441	hsa-miR-6858-3p	NA	0	5	0	3	0	0
S9606_1805	hsa-miR-3911	NA	2	1	0	8	1	1
S9606_1809	hsa-miR-4711-5p	NA	0	0	1	0	0	0
S9606_1813	hsa-miR-146b-5p	NA	241	246	169	211	202	558
S9606_1814	hsa-miR-6730-5p	NA	0	1	1	0	0	1
S9606_1816	hsa-miR-378a-3p	NA	2165	2327	1183	1946	1365	883
S9606_1819	hsa-miR-4686	NA	0	0	0	0	1	0
S9606_1820	hsa-miR-133b	NA	0	0	2	0	0	0
S9606_447	hsa-miR-12133	NA	0	0	0	0	0	1
S9606_1823	hsa-miR-548ah-3p	NA	0	1	0	2	0	1
S9606_1824	hsa-miR-410-5p	NA	55	59	31	100	55	52
S9606_1825	hsa-miR-4728-3p	NA	3	4	5	6	7	3
S9606_449	hsa-miR-3191-3p	NA	3	3	0	2	3	0
S9606_1829	hsa-miR-548q	NA	5	1	0	3	2	1
S9606_1826	hsa-miR-15b-5p	NA	2914	3321	1577	3733	3156	2414
S9606_1828	hsa-miR-4664-3p	NA	1	1	0	0	0	1
S9606_451	hsa-miR-6726-5p	NA	5	3	0	1	2	0
S9606_1832	hsa-miR-4485-3p	NA	11	23	3	7	37	5
S9606_452	hsa-miR-6797-3p	NA	1	0	0	2	2	0
S9606_1833	hsa-miR-3648	NA	0	4	3	1	0	11
S9606_454	hsa-miR-1914-5p	NA	2	0	0	3	0	1
S9606_455	hsa-miR-330-5p	NA	30	31	1	24	26	3
S9606_457	hsa-miR-139-5p	NA	7	18	33	18	13	93
S9606_459	hsa-miR-6761-5p	NA	0	0	0	1	0	0
S9606_458	hsa-miR-941	NA	201	350	40	215	229	61
S9606_460	hsa-miR-10401-3p	NA	1	0	4	1	2	3
S9606_462	hsa-miR-301a-5p	NA	0	1	2	5	4	2
S9606_463	hsa-miR-181b-3p	NA	0	1	0	0	0	0
S9606_1836	hsa-miR-937-5p	NA	0	1	1	0	2	1
S9606_1837	hsa-miR-10399-5p	NA	3	3	3	5	3	8
S9606_1839	hsa-miR-128-3p	NA	1379	1759	590	1258	1074	1065
S9606_465	hsa-miR-548ap-3p	NA	1	2	4	1	3	16
S9606_468	hsa-miR-6855-3p	NA	1	0	0	0	0	1
S9606_469	hsa-miR-340-3p	NA	39	24	13	40	31	33
S9606_1843	hsa-miR-3175	NA	1	2	0	5	0	0
S9606_1844	hsa-miR-3158-5p	NA	0	0	0	0	1	0
S9606_471	hsa-miR-4742-5p	NA	0	0	0	2	0	0
S9606_1845	hsa-miR-4632-3p	NA	0	0	0	1	0	1
S9606_472	hsa-miR-451a	NA	779	80	1644	226	108	6632
S9606_474	hsa-miR-126-3p	NA	4716	4327	2398	5759	3715	7841
S9606_1846	hsa-miR-1237-3p	NA	1	0	1	4	2	3
S9606_476	hsa-miR-3194-3p	NA	4	0	3	1	1	4
S9606_1847	hsa-miR-4517	NA	2	4	3	15	4	2
S9606_1848	hsa-miR-155-3p	NA	3	3	0	6	3	6
S9606_1851	hsa-miR-4661-3p	NA	0	0	0	1	0	0
S9606_1850	hsa-miR-1268a	NA	187	212	153	327	291	144
S9606_480	hsa-miR-2277-5p	NA	2	7	1	2	7	0
S9606_483	hsa-miR-3125	NA	0	2	0	3	4	0
S9606_485	hsa-miR-103a-3p	NA	3697	3709	24	3169	2907	3079
S9606_1856	hsa-miR-6838-5p	NA	1	2	0	1	0	1
S9606_487	hsa-let-7i-3p	NA	469	661	199	559	164	314
S9606_1858	hsa-miR-501-5p	NA	3	6	2	4	6	1
S9606_1857	hsa-miR-6757-5p	NA	1	0	0	0	0	0
S9606_489	hsa-miR-383-3p	NA	0	0	0	0	2	1
S9606_490	hsa-miR-199b-5p	NA	698	741	463	655	596	392
S9606_1859	hsa-miR-342-5p	NA	98	108	26	121	71	64
S9606_1860	hsa-miR-6758-5p	NA	0	1	0	0	0	1
S9606_495	hsa-miR-6821-5p	NA	3	4	0	3	1	0
S9606_1861	hsa-miR-1229-3p	NA	0	4	1	1	1	4
S9606_1863	hsa-miR-642a-3p	NA	5	1	0	2	4	0
S9606_1862	hsa-miR-1284	NA	15	16	2	13	10	4
S9606_497	hsa-miR-5580-5p	NA	2	0	1	1	3	0
S9606_500	hsa-miR-450a-1-3p	NA	19	18	9	30	31	19
S9606_502	hsa-miR-4781-5p	NA	0	0	0	0	1	1
S9606_1867	hsa-miR-556-5p	NA	1	0	0	0	0	0
S9606_1868	hsa-miR-4705	NA	0	0	0	0	0	1
S9606_504	hsa-miR-585-3p	NA	8	13	4	20	20	15
S9606_1870	hsa-miR-519a-5p	NA	1	0	0	0	0	0
S9606_1872	hsa-miR-145-3p	NA	218	168	69	117	106	38
S9606_1873	hsa-miR-2116-5p	NA	13	7	0	7	3	2
S9606_1875	hsa-miR-4741	NA	0	3	0	2	0	0
S9606_507	hsa-miR-329-3p	NA	161	217	179	357	198	319
S9606_508	hsa-miR-1915-5p	NA	2	3	0	1	2	0
S9606_509	hsa-miR-224-5p	NA	4	13	2	16	14	10
S9606_1877	hsa-miR-548t-5p	NA	0	0	0	1	1	1
S9606_1876	hsa-miR-6789-5p	NA	0	1	1	3	1	1
S9606_1878	hsa-miR-29c-3p	NA	700	577	182	602	538	379
S9606_1881	hsa-miR-483-5p	NA	305	448	57	416	139	80
S9606_1880	hsa-let-7f-5p	NA	63794	45630	35795	62550	50168	41345
S9606_1882	hsa-miR-6842-5p	NA	0	2	1	1	6	2
S9606_1883	hsa-miR-4745-5p	NA	3	0	0	0	1	0
S9606_513	hsa-miR-6511b-5p	NA	0	1	2	6	4	1
S9606_515	hsa-miR-144-3p	NA	0	2	30	0	0	167
S9606_1884	hsa-miR-7111-5p	NA	3	2	0	0	2	0
S9606_1886	hsa-let-7d-5p	NA	30008	24360	9898	29980	13970	14265
S9606_522	hsa-miR-499a-5p	NA	63	61	60	59	33	47
S9606_1887	hsa-miR-10526-3p	NA	65	61	11	84	68	9
S9606_1889	hsa-miR-30e-5p	NA	65	43	34	105	69	56
S9606_526	hsa-miR-374a-3p	NA	97	63	28	111	74	24
S9606_1890	hsa-miR-1271-5p	NA	518	672	160	487	317	294
S9606_527	hsa-miR-141-3p	NA	9	0	0	4	1	5
S9606_529	hsa-miR-339-5p	NA	83	98	106	175	89	179
S9606_530	hsa-miR-186-5p	NA	481	471	458	609	510	1532
S9606_1892	hsa-miR-18a-3p	NA	17	21	13	26	18	22
S9606_531	hsa-miR-486-5p	NA	382	424	67	407	312	196
S9606_534	hsa-miR-548j-5p	NA	17	32	8	36	29	21
S9606_535	hsa-miR-548ay-5p	NA	15	11	3	14	9	6
S9606_1896	hsa-miR-3915	NA	0	0	1	1	0	0
S9606_539	hsa-miR-1273h-5p	NA	0	0	2	0	0	1
S9606_542	hsa-miR-218-5p	NA	1786	2530	1271	2309	2664	4548
S9606_541	hsa-miR-3117-5p	NA	3	7	1	5	5	0
S9606_1899	hsa-miR-6820-3p	NA	0	0	1	1	0	3
S9606_1900	hsa-miR-369-5p	NA	2433	2545	704	3691	2646	770
S9606_543	hsa-miR-663b	NA	3	3	2	0	2	2
S9606_1903	hsa-miR-4450	NA	0	1	0	0	0	0
S9606_546	hsa-miR-135a-5p	NA	6	8	8	9	2	28
S9606_549	hsa-miR-6785-5p	NA	0	1	0	0	0	0
S9606_1906	hsa-miR-4745-3p	NA	0	0	0	0	1	0
S9606_550	hsa-miR-93-5p	NA	6191	6822	1483	8395	8132	2394
S9606_551	hsa-miR-376c-5p	NA	6	1	1	2	3	6
S9606_556	hsa-miR-548k	NA	119	148	44	164	106	65
S9606_1907	hsa-miR-4725-5p	NA	7	13	0	13	23	4
S9606_557	hsa-miR-6736-5p	NA	14	13	1	18	9	1
S9606_559	hsa-miR-1236-5p	NA	0	0	0	1	0	0
S9606_1908	hsa-miR-6862-5p	NA	0	4	0	2	0	0
S9606_562	hsa-miR-4482-5p	NA	2	2	1	0	2	1
S9606_1909	hsa-miR-654-5p	NA	2412	2748	315	2368	2329	449
S9606_1910	hsa-miR-99a-3p	NA	1	2	0	3	1	1
S9606_566	hsa-miR-6511b-3p	NA	17	14	2	15	9	11
S9606_1914	hsa-miR-130b-5p	NA	235	288	68	320	244	104
S9606_1915	hsa-miR-487a-5p	NA	936	1045	267	1068	871	592
S9606_1916	hsa-miR-6799-3p	NA	3	1	0	1	1	0
S9606_571	hsa-miR-4803	NA	0	0	0	1	0	0
S9606_1917	hsa-miR-3064-3p	NA	2	1	0	5	0	0
S9606_573	hsa-miR-6509-3p	NA	2	1	0	1	2	0
S9606_1920	hsa-miR-939-5p	NA	3	3	2	5	3	0
S9606_575	hsa-miR-4772-3p	NA	0	0	1	0	0	4
S9606_1921	hsa-miR-485-5p	NA	3496	4213	686	4109	2783	1695
S9606_1922	hsa-miR-9985	NA	1	0	1	1	2	1
S9606_577	hsa-miR-3193	NA	2	3	0	0	0	0
S9606_580	hsa-miR-10396a-5p	NA	2	8	15	0	1	0
S9606_1925	hsa-miR-4506	NA	0	0	0	0	1	0
S9606_1926	hsa-miR-6880-3p	NA	2	0	0	1	0	0
S9606_584	hsa-miR-379-3p	NA	488	385	108	407	363	178
S9606_585	hsa-miR-1304-3p	NA	40	49	3	21	39	2
S9606_1928	hsa-miR-122-5p	NA	14	5	32	11	8	27
S9606_586	hsa-miR-4530	NA	1	0	0	0	0	0
S9606_1930	hsa-miR-548f-5p	NA	0	0	0	0	1	0
S9606_1929	hsa-miR-206	NA	0	0	203	0	1	10
S9606_587	hsa-miR-4707-5p	NA	6	4	1	6	7	0
S9606_1931	hsa-miR-136-5p	NA	293	153	34	282	239	61
S9606_589	hsa-miR-24-1-5p	NA	52	33	2	29	58	9
S9606_592	hsa-miR-5010-5p	NA	35	56	1	38	29	1
S9606_596	hsa-miR-7703	NA	0	0	0	0	0	1
S9606_597	hsa-miR-652-5p	NA	1	10	0	5	6	1
S9606_1939	hsa-miR-1972	NA	0	0	0	0	2	0
S9606_1940	hsa-miR-340-5p	NA	1885	1328	382	1940	1404	648
S9606_1941	hsa-miR-3120-5p	NA	0	0	0	4	0	0
S9606_1942	hsa-miR-485-3p	NA	569	596	315	1011	569	552
S9606_1944	hsa-miR-25-3p	NA	468	516	554	486	452	904
S9606_1945	hsa-miR-4684-3p	NA	0	3	0	0	0	0
S9606_604	hsa-miR-6812-5p	NA	1	0	0	0	0	0
S9606_605	hsa-miR-556-3p	NA	0	0	0	0	0	2
S9606_1946	hsa-miR-6728-5p	NA	5	2	0	2	2	0
S9606_608	hsa-miR-548o-5p	NA	0	1	0	0	1	0
S9606_609	hsa-miR-367-3p	NA	1	2	0	0	1	0
S9606_1949	hsa-miR-3688-3p	NA	2	0	0	0	2	1
S9606_612	hsa-miR-548aq-3p	NA	2	8	0	3	0	3
S9606_1950	hsa-miR-6851-5p	NA	1	5	0	3	4	1
S9606_616	hsa-miR-5191	NA	0	0	0	0	2	0
S9606_617	hsa-miR-4738-3p	NA	0	1	0	1	0	0
S9606_1951	hsa-miR-455-3p	NA	632	714	282	598	288	165
S9606_619	hsa-miR-423-5p	NA	30	81	1078	54	5735	4
S9606_1952	hsa-miR-425-5p	NA	1401	1692	589	1694	1402	1443
S9606_1953	hsa-miR-181c-5p	NA	525	512	452	543	409	846
S9606_621	hsa-miR-9901	NA	28	18	79	4	10	15
S9606_622	hsa-miR-1272	NA	0	0	0	1	0	0
S9606_1957	hsa-miR-338-3p	NA	0	0	0	4	0	5
S9606_1958	hsa-miR-499b-5p	NA	0	0	1	1	1	1
S9606_624	hsa-miR-200a-3p	NA	4	5	2	2	5	1
S9606_625	hsa-miR-6870-5p	NA	0	0	0	0	0	1
S9606_1959	hsa-miR-211-5p	NA	0	2	0	1	1	1
S9606_629	hsa-miR-3184-3p	NA	12919	14709	4	9345	63	1841
S9606_1963	hsa-miR-219a-5p	NA	1	0	0	0	0	0
S9606_631	hsa-miR-29b-1-5p	NA	1804	1958	352	1465	1642	625
S9606_630	hsa-miR-548e-3p	NA	4	10	9	30	3	13
S9606_1966	hsa-miR-4436b-5p	NA	0	1	0	0	0	0
S9606_1965	hsa-miR-219a-1-3p	NA	3	6	0	5	14	3
S9606_634	hsa-miR-1343-3p	NA	10	7	1	10	18	2
S9606_1967	hsa-miR-3121-5p	NA	1	1	0	0	0	0
S9606_1969	hsa-miR-4523	NA	1	0	0	0	0	0
S9606_1970	hsa-miR-140-3p	NA	150	159	84	175	122	136
S9606_638	hsa-miR-137-5p	NA	33	34	9	47	36	10
S9606_639	hsa-miR-10395-3p	NA	0	0	1	5	2	2
S9606_1976	hsa-miR-625-5p	NA	223	198	48	197	190	139
S9606_1977	hsa-miR-1287-3p	NA	41	40	11	57	51	24
S9606_1978	hsa-miR-369-3p	NA	5731	3786	3001	6312	4972	4062
S9606_641	hsa-miR-410-3p	NA	9567	8882	2288	12271	10428	2978
S9606_1979	hsa-miR-132-3p	NA	29	45	34	44	35	78
S9606_643	hsa-miR-365b-3p	NA	189	129	366	218	155	473
S9606_644	hsa-miR-3164	NA	1	7	0	4	4	0
S9606_645	hsa-miR-216a-5p	NA	8	14	0	15	8	1
S9606_1981	hsa-miR-1537-5p	NA	1	0	0	3	2	0
S9606_646	hsa-miR-514a-5p	NA	1	0	0	0	0	0
S9606_650	hsa-miR-4467	NA	1	0	0	0	1	0
S9606_651	hsa-miR-6734-5p	NA	2	11	2	13	2	2
S9606_1985	hsa-miR-1908-3p	NA	2	4	0	2	3	0
S9606_652	hsa-miR-155-5p	NA	2699	2578	3112	4543	3997	6142
S9606_1987	hsa-miR-6514-3p	NA	0	0	0	5	2	1
S9606_657	hsa-let-7d-3p	NA	3193	4074	617	3003	2763	1222
S9606_1988	hsa-miR-6738-3p	NA	3	3	0	2	1	0
S9606_658	hsa-miR-11399	NA	2	0	1	0	1	0
S9606_1992	hsa-miR-130a-3p	NA	1563	1601	310	1912	1876	463
S9606_661	hsa-miR-3652	NA	0	0	1	0	0	0
S9606_1994	hsa-miR-5088-3p	NA	0	0	0	0	0	1
S9606_662	hsa-miR-1275	NA	452	535	34	752	434	43
S9606_663	hsa-miR-500a-3p	NA	24	20	19	37	29	25
S9606_1996	hsa-miR-142-3p	NA	2	0	331	3	0	1364
S9606_1997	hsa-miR-4474-5p	NA	0	1	0	0	0	0
S9606_666	hsa-miR-219a-2-3p	NA	0	0	1	0	0	0
S9606_667	hsa-miR-22-3p	NA	126823	133776	86811	130047	127996	104488
S9606_669	hsa-miR-411-5p	NA	33815	40324	7672	33868	28430	14957
S9606_668	hsa-miR-570-5p	NA	3	0	0	1	0	1
S9606_2000	hsa-miR-1537-3p	NA	38	32	6	22	36	10
S9606_671	hsa-miR-891b	NA	0	0	1	0	0	0
S9606_672	hsa-miR-6884-3p	NA	1	1	0	0	1	0
S9606_2002	hsa-miR-5187-5p	NA	11	5	1	6	9	2
S9606_673	hsa-miR-3606-5p	NA	0	0	0	0	0	1
S9606_677	hsa-miR-4653-3p	NA	0	0	0	1	0	0
S9606_2005	hsa-miR-3529-5p	NA	2	0	0	0	0	1
S9606_679	hsa-miR-5090	NA	5	5	2	3	2	0
S9606_680	hsa-miR-365a-3p	NA	189	129	366	218	155	473
S9606_2008	hsa-miR-27a-3p	NA	84531	100336	14152	84593	83905	11581
S9606_682	hsa-miR-3179	NA	7	2	1	8	4	1
S9606_684	hsa-miR-744-3p	NA	51	66	8	48	52	17
S9606_685	hsa-miR-3152-5p	NA	22	14	7	18	20	8
S9606_2009	hsa-miR-671-5p	NA	935	1151	370	1885	1409	543
S9606_2010	hsa-miR-1285-5p	NA	5	7	0	1	1	2
S9606_2014	hsa-miR-539-5p	NA	257	233	84	421	319	117
S9606_686	hsa-miR-138-2-3p	NA	2	3	1	0	0	0
S9606_2016	hsa-miR-33b-5p	NA	1	2	0	0	0	1
S9606_2017	hsa-miR-7108-3p	NA	1	2	0	0	1	1
S9606_2019	hsa-miR-3916	NA	0	1	0	1	5	1
S9606_690	hsa-miR-502-3p	NA	64	86	60	122	79	109
S9606_2023	hsa-miR-3170	NA	0	0	0	2	0	0
S9606_2021	hsa-miR-6756-3p	NA	0	0	0	0	1	0
S9606_2024	hsa-miR-4754	NA	1	2	0	6	2	2
S9606_693	hsa-miR-3064-5p	NA	11	18	0	16	9	7
S9606_2026	hsa-miR-490-5p	NA	12449	16623	3460	14166	10693	5494
S9606_2027	hsa-miR-34c-5p	NA	354	408	72	447	181	59
S9606_2028	hsa-miR-522-3p	NA	4	0	0	1	2	0
S9606_2030	hsa-miR-4306	NA	5	0	0	1	2	0
S9606_694	hsa-miR-889-5p	NA	68	89	12	83	53	30
S9606_695	hsa-miR-6745	NA	0	0	0	0	0	1
S9606_696	hsa-miR-3918	NA	4	2	0	1	10	1
S9606_697	hsa-miR-4755-5p	NA	0	1	1	0	0	1
S9606_2033	hsa-miR-365b-5p	NA	236	267	36	258	186	76
S9606_2034	hsa-miR-4802-3p	NA	0	2	0	0	0	0
S9606_699	hsa-miR-3619-3p	NA	5	6	0	1	2	1
S9606_700	hsa-miR-192-3p	NA	0	0	0	1	1	3
S9606_2037	hsa-miR-3127-5p	NA	3	10	1	6	4	2
S9606_2038	hsa-miR-185-5p	NA	2062	2564	708	2145	653	998
S9606_2036	hsa-miR-6876-3p	NA	0	1	0	2	0	0
S9606_2039	hsa-miR-6503-3p	NA	0	0	0	0	0	1
S9606_704	hsa-miR-1233-5p	NA	0	0	0	1	2	0
S9606_2041	hsa-miR-5698	NA	1	4	0	0	0	0
S9606_706	hsa-miR-2114-5p	NA	15	40	17	31	25	11
S9606_2042	hsa-miR-4477b	NA	2	0	0	0	2	0
S9606_2045	hsa-miR-7-2-3p	NA	1	4	0	3	4	2
S9606_707	hsa-miR-222-5p	NA	5	7	4	6	9	0
S9606_708	hsa-miR-542-3p	NA	30	24	22	51	27	27
S9606_709	hsa-miR-4768-5p	NA	0	1	0	0	1	0
S9606_2050	hsa-miR-6807-3p	NA	0	1	0	0	0	0
S9606_710	hsa-miR-589-5p	NA	148	201	57	115	113	128
S9606_2052	hsa-miR-549a-3p	NA	184	188	66	139	144	99
S9606_713	hsa-miR-624-3p	NA	0	0	0	2	0	0
S9606_716	hsa-miR-181c-3p	NA	1	5	0	3	2	1
S9606_717	hsa-miR-6766-5p	NA	0	1	0	0	0	1
S9606_720	hsa-miR-181a-2-3p	NA	2787	3391	905	1464	2168	1356
S9606_723	hsa-miR-335-3p	NA	164	141	120	422	139	103
S9606_721	hsa-miR-6814-5p	NA	1	0	0	0	0	0
S9606_2056	hsa-miR-4284	NA	45	52	1	71	62	0
S9606_2055	hsa-miR-6890-5p	NA	1	0	0	2	0	0
S9606_726	hsa-miR-27a-5p	NA	1682	2687	509	2131	1783	583
S9606_727	hsa-miR-942-3p	NA	15	23	1	9	18	3
S9606_728	hsa-miR-376a-2-5p	NA	0	0	1	0	0	0
S9606_731	hsa-miR-1245a	NA	6	3	2	3	3	1
S9606_2061	hsa-miR-3667-5p	NA	0	0	0	0	0	1
S9606_732	hsa-miR-6884-5p	NA	0	0	0	0	0	1
S9606_2062	hsa-miR-450a-5p	NA	708	443	300	558	569	323
S9606_2066	hsa-miR-1290	NA	0	0	0	0	0	1
S9606_2065	hsa-miR-3163	NA	1	0	0	0	0	0
S9606_741	hsa-miR-18b-5p	NA	0	0	0	0	1	0
S9606_2068	hsa-miR-663a	NA	0	0	26	0	7	33
S9606_742	hsa-miR-18a-5p	NA	433	474	77	409	428	140
S9606_2070	hsa-miR-9-5p	NA	9	7	4	2	3	8
S9606_744	hsa-miR-3943	NA	0	0	1	0	0	0
S9606_2072	hsa-miR-378c	NA	0	0	0	0	0	1
S9606_2073	hsa-miR-216a-3p	NA	0	0	0	1	2	0
S9606_746	hsa-miR-7-1-3p	NA	457	512	151	448	489	299
S9606_749	hsa-miR-6839-5p	NA	0	0	0	1	0	0
S9606_2076	hsa-miR-125a-5p	NA	5817	7112	1379	12614	5591	3199
S9606_751	hsa-miR-337-5p	NA	2181	1949	179	2315	2339	347
S9606_2077	hsa-miR-378e	NA	1	0	0	0	0	0
S9606_2078	hsa-miR-3617-5p	NA	7	1	0	3	5	3
S9606_753	hsa-miR-374a-5p	NA	217	127	82	268	215	161
S9606_754	hsa-miR-6513-3p	NA	0	3	0	1	0	3
S9606_2079	hsa-miR-3662	NA	4	5	0	6	6	1
S9606_756	hsa-miR-28-3p	NA	886	988	235	777	667	338
S9606_757	hsa-miR-4640-5p	NA	2	1	0	0	1	1
S9606_2082	hsa-miR-3140-3p	NA	3	0	0	0	0	0
S9606_758	hsa-miR-3611	NA	1	1	1	1	1	4
S9606_2083	hsa-miR-181b-2-3p	NA	8	14	6	1	13	8
S9606_760	hsa-miR-10a-5p	NA	16	7	20	24	12	67
S9606_761	hsa-miR-29b-2-5p	NA	2	3	0	4	7	2
S9606_2087	hsa-miR-493-3p	NA	4330	3658	962	3459	3643	1669
S9606_2090	hsa-miR-99a-5p	NA	6061	6772	4741	6812	5618	4988
S9606_2091	hsa-miR-196a-5p	NA	0	0	430	0	0	34
S9606_763	hsa-miR-4727-3p	NA	0	1	0	0	1	0
S9606_762	hsa-miR-561-3p	NA	1	2	0	3	2	0
S9606_2092	hsa-miR-4743-5p	NA	0	1	1	2	0	1
S9606_2093	hsa-miR-4723-3p	NA	0	0	0	0	0	1
S9606_2094	hsa-miR-6763-5p	NA	1	0	0	0	1	0
S9606_766	hsa-miR-6516-5p	NA	14	7	7	11	7	7
S9606_767	hsa-miR-3146	NA	2	3	0	1	0	0
S9606_768	hsa-miR-4707-3p	NA	89	158	26	112	111	22
S9606_769	hsa-miR-6860	NA	1	1	0	0	0	2
S9606_2095	hsa-miR-6809-5p	NA	3	0	1	1	2	2
S9606_2100	hsa-miR-3613-3p	NA	0	1	0	0	0	0
S9606_774	hsa-miR-5587-3p	NA	1	1	0	0	0	0
S9606_2101	hsa-miR-548a-5p	NA	2	1	0	0	0	1
S9606_2102	hsa-miR-1180-5p	NA	1	1	1	3	4	1
S9606_2104	hsa-miR-4669	NA	11	9	0	7	5	0
S9606_776	hsa-miR-4726-5p	NA	6	4	0	3	4	1
S9606_775	hsa-miR-490-3p	NA	246	256	116	261	205	183
S9606_779	hsa-miR-4726-3p	NA	0	1	0	0	0	0
S9606_2105	hsa-miR-497-5p	NA	62	67	35	74	52	61
S9606_780	hsa-miR-101-3p	NA	47	21	31	54	35	60
S9606_2106	hsa-miR-4426	NA	0	0	0	0	0	1
S9606_781	hsa-miR-4644	NA	0	1	1	0	0	0
S9606_782	hsa-miR-6716-5p	NA	0	1	0	0	1	0
S9606_783	hsa-miR-301b-5p	NA	0	1	0	1	1	2
S9606_784	hsa-miR-127-5p	NA	12	17	6	35	18	16
S9606_785	hsa-miR-3134	NA	4	1	0	4	1	2
S9606_2110	hsa-miR-6889-5p	NA	3	2	0	3	2	0
S9606_786	hsa-miR-4663	NA	0	0	0	0	1	0
S9606_2112	hsa-miR-363-3p	NA	0	0	21	2	2	67
S9606_787	hsa-miR-193b-3p	NA	7865	9054	5305	8650	7406	11115
S9606_2113	hsa-miR-3620-3p	NA	1	1	0	2	1	0
S9606_788	hsa-miR-589-3p	NA	50	79	12	37	59	13
S9606_793	hsa-miR-5194	NA	0	1	0	0	0	0
S9606_797	hsa-miR-597-3p	NA	1	0	0	1	1	0
S9606_2117	hsa-miR-3154	NA	17	28	1	31	19	5
S9606_2115	hsa-miR-6869-5p	NA	1	0	0	0	0	0
S9606_796	hsa-miR-6836-3p	NA	1	0	0	0	0	0
S9606_2116	hsa-miR-320a-5p	NA	0	1	1	0	0	0
S9606_798	hsa-miR-548x-5p	NA	0	0	0	1	0	0
S9606_2118	hsa-miR-4685-5p	NA	0	1	0	0	0	0
S9606_2119	hsa-miR-6853-3p	NA	0	0	0	0	2	0
S9606_800	hsa-miR-6793-5p	NA	1	2	1	0	1	0
S9606_2122	hsa-miR-493-5p	NA	21481	17799	5434	21325	19668	7602
S9606_2125	hsa-miR-629-5p	NA	117	94	48	116	101	112
S9606_2126	hsa-miR-6776-3p	NA	0	0	0	0	1	1
S9606_2127	hsa-miR-4423-5p	NA	32	43	16	59	41	31
S9606_804	hsa-miR-24-3p	NA	65008	65403	35305	87685	71016	70670
S9606_806	hsa-miR-3934-5p	NA	4	5	0	11	10	0
S9606_2129	hsa-miR-6780b-3p	NA	1	2	0	1	1	3
S9606_805	hsa-miR-6825-5p	NA	6	3	1	3	1	0
S9606_2130	hsa-miR-655-3p	NA	1244	792	561	1127	1092	696
S9606_2131	hsa-miR-181d-5p	NA	920	915	125	944	805	178
S9606_2132	hsa-miR-4443	NA	20	29	2	39	29	1
S9606_2134	hsa-miR-2116-3p	NA	5	5	0	2	4	0
S9606_809	hsa-miR-598-3p	NA	97	100	131	109	100	206
S9606_811	hsa-miR-548an	NA	0	0	0	0	0	1
S9606_2135	hsa-miR-6895-5p	NA	0	1	0	0	0	1
S9606_2137	hsa-miR-22-5p	NA	698	704	577	680	552	722
S9606_812	hsa-miR-134-5p	NA	7113	7695	1802	7154	6348	2959
S9606_2138	hsa-miR-3190-3p	NA	1	1	0	1	0	0
S9606_816	hsa-miR-6749-5p	NA	0	0	1	0	0	0
S9606_817	hsa-miR-182-3p	NA	0	0	0	1	0	0
S9606_2141	hsa-miR-28-5p	NA	4420	3904	989	4655	4005	1662
S9606_818	hsa-miR-625-3p	NA	36	37	22	21	34	41
S9606_819	hsa-miR-616-5p	NA	0	0	0	3	0	2
S9606_2143	hsa-miR-323a-3p	NA	2603	3200	572	3051	2694	988
S9606_2145	hsa-miR-3173-3p	NA	0	1	0	0	1	0
S9606_820	hsa-miR-138-5p	NA	31436	38626	9851	33099	32583	11242
S9606_2147	hsa-miR-6767-5p	NA	0	0	0	1	0	0
S9606_821	hsa-miR-4448	NA	1	0	0	0	0	0
S9606_824	hsa-miR-3117-3p	NA	83	97	22	88	78	24
S9606_823	hsa-miR-3065-3p	NA	7	10	5	12	5	7
S9606_825	hsa-miR-6852-3p	NA	3	1	1	0	0	0
S9606_826	hsa-miR-6505-5p	NA	0	0	0	0	3	0
S9606_827	hsa-miR-365a-5p	NA	119	131	11	209	149	19
S9606_2151	hsa-miR-129-5p	NA	7	10	38	10	11	8
S9606_829	hsa-miR-539-3p	NA	183	141	29	227	215	37
S9606_830	hsa-miR-380-3p	NA	42	29	8	30	28	15
S9606_832	hsa-miR-548n	NA	4	2	2	6	5	2
S9606_2153	hsa-miR-9903	NA	0	0	0	0	1	0
S9606_2154	hsa-miR-4733-5p	NA	1	0	0	0	0	0
S9606_2156	hsa-miR-3136-3p	NA	0	0	0	2	1	2
S9606_836	hsa-miR-6805-5p	NA	3	1	0	0	4	1
S9606_2158	hsa-miR-182-5p	NA	77	156	50	171	85	96
S9606_838	hsa-miR-1245b-5p	NA	0	0	0	0	0	1
S9606_839	hsa-let-7e-3p	NA	498	519	95	615	399	63
S9606_840	hsa-miR-659-5p	NA	1	0	0	1	1	0
S9606_2160	hsa-miR-5588-5p	NA	0	0	1	0	0	0
S9606_841	hsa-miR-3191-5p	NA	1	1	0	4	0	0
S9606_843	hsa-miR-3180-3p	NA	85	89	7	129	108	11
S9606_842	hsa-miR-6886-3p	NA	2	0	0	0	2	0
S9606_847	hsa-miR-1288-3p	NA	2	4	0	1	0	2
S9606_848	hsa-miR-3679-5p	NA	56	55	2	61	27	6
S9606_2164	hsa-miR-411-3p	NA	43	41	6	57	56	14
S9606_851	hsa-miR-548c-5p	NA	0	1	0	0	1	0
S9606_2167	hsa-miR-6727-5p	NA	0	0	0	0	1	0
S9606_2169	hsa-miR-4672	NA	1	1	0	0	1	0
S9606_852	hsa-miR-128-1-5p	NA	3	5	3	3	3	0
S9606_2170	hsa-miR-4714-3p	NA	3	4	1	5	3	2
S9606_854	hsa-miR-664b-3p	NA	18	33	10	20	17	41
S9606_855	hsa-miR-15b-3p	NA	67	59	30	52	82	53
S9606_853	hsa-miR-7704	NA	7	1	9	2	0	15
S9606_2172	hsa-miR-3925-5p	NA	2	0	0	0	0	0
S9606_860	hsa-miR-196b-5p	NA	0	0	254	0	1	22
S9606_857	hsa-miR-4645-3p	NA	0	3	1	1	1	0
S9606_2174	hsa-miR-132-5p	NA	1777	1751	601	1450	1249	1249
S9606_859	hsa-miR-181b-5p	NA	19427	22661	4678	22448	18877	8460
S9606_861	hsa-miR-219b-5p	NA	17	22	3	9	11	10
S9606_2176	hsa-miR-6509-5p	NA	1	0	0	2	0	1
S9606_865	hsa-miR-6791-5p	NA	0	1	0	0	0	0
S9606_866	hsa-miR-409-5p	NA	90	204	117	298	166	148
S9606_2179	hsa-miR-147b-3p	NA	1	1	3	0	2	2
S9606_2178	hsa-miR-1909-3p	NA	1	6	0	1	0	0
S9606_2180	hsa-miR-30c-5p	NA	218	226	278	462	158	365
S9606_868	hsa-miR-3909	NA	94	90	26	68	74	63
S9606_869	hsa-miR-4504	NA	0	0	0	0	1	0
S9606_870	hsa-miR-6850-5p	NA	5	1	0	3	1	2
S9606_2181	hsa-miR-455-5p	NA	532	573	132	526	464	228
S9606_2184	hsa-miR-5585-3p	NA	0	5	3	0	1	1
S9606_2188	hsa-miR-195-3p	NA	1	1	0	0	1	1
S9606_2189	hsa-miR-1303	NA	25	29	5	27	18	14
S9606_2190	hsa-miR-10392-5p	NA	1	0	0	2	0	0
S9606_2192	hsa-miR-4649-3p	NA	1	1	0	0	0	0
S9606_2193	hsa-miR-548aj-5p	NA	0	0	0	1	0	0
S9606_875	hsa-miR-624-5p	NA	4	13	7	16	16	13
S9606_877	hsa-miR-548ap-5p	NA	0	0	0	6	0	0
S9606_2194	hsa-miR-4747-3p	NA	3	1	0	1	0	0
S9606_879	hsa-miR-193b-5p	NA	449	587	38	497	365	67
S9606_878	hsa-miR-1304-5p	NA	29	28	3	24	11	0
S9606_2196	hsa-miR-1295a	NA	0	1	0	1	0	1
S9606_884	hsa-miR-550a-5p	NA	42	48	5	40	49	5
S9606_886	hsa-miR-1268b	NA	31	30	7	66	53	17
S9606_887	hsa-miR-3605-5p	NA	13	11	2	10	11	1
S9606_2197	hsa-miR-376b-5p	NA	568	345	186	549	381	318
S9606_889	hsa-miR-6857-5p	NA	0	1	0	1	2	0
S9606_2203	hsa-miR-6871-3p	NA	1	0	0	0	1	0
S9606_2204	hsa-miR-299-5p	NA	196	164	138	218	175	131
S9606_2207	hsa-miR-4470	NA	0	2	0	1	2	0
S9606_892	hsa-miR-30b-3p	NA	125	139	10	126	124	15
S9606_893	hsa-miR-4687-3p	NA	2	14	0	9	5	0
S9606_2211	hsa-miR-615-3p	NA	0	0	9	0	0	5
S9606_2212	hsa-miR-1185-2-3p	NA	35	45	7	107	46	0
S9606_896	hsa-miR-6727-3p	NA	0	0	0	1	0	0
S9606_2219	hsa-miR-4787-5p	NA	0	0	0	3	1	0
S9606_2218	hsa-miR-7977	NA	1	0	0	0	0	0
S9606_2222	hsa-miR-5581-3p	NA	2	3	1	5	7	1
S9606_2223	hsa-miR-10b-3p	NA	0	0	0	0	0	1
S9606_899	hsa-miR-29b-3p	NA	2610	2872	453	2744	3106	1039
S9606_901	hsa-miR-6755-3p	NA	0	0	0	0	1	0
S9606_902	hsa-miR-4433b-5p	NA	0	0	0	0	0	86
S9606_2224	hsa-miR-454-5p	NA	24	21	4	17	23	5
S9606_2225	hsa-miR-10400-5p	NA	0	0	25	0	0	8
S9606_2226	hsa-miR-548ay-3p	NA	2	3	2	3	4	1
S9606_906	hsa-miR-6513-5p	NA	5	2	2	2	5	3
S9606_2228	hsa-miR-4451	NA	0	0	0	1	0	1
S9606_907	hsa-miR-6872-5p	NA	1	0	0	0	0	0
S9606_909	hsa-miR-431-5p	NA	7816	10642	1925	9550	10164	4825
S9606_912	hsa-miR-6516-3p	NA	0	0	1	0	0	0
S9606_910	hsa-miR-7974	NA	0	0	0	2	2	0
S9606_911	hsa-miR-6768-5p	NA	2	2	0	0	1	0
S9606_914	hsa-miR-200b-3p	NA	6	1	2	7	1	9
S9606_913	hsa-miR-548ar-5p	NA	1	2	0	0	1	1
S9606_915	hsa-miR-1249-5p	NA	10	16	0	16	13	2
S9606_918	hsa-miR-1305	NA	4	3	0	1	2	0
S9606_2231	hsa-miR-337-3p	NA	19735	21034	4506	24534	18388	5690
S9606_2230	hsa-miR-92a-3p	NA	20685	25787	8491	25162	18232	13503
S9606_2232	hsa-miR-6852-5p	NA	8	6	6	9	3	4
S9606_919	hsa-miR-937-3p	NA	29	23	1	21	22	13
S9606_920	hsa-miR-432-3p	NA	43	38	17	48	46	23
S9606_921	hsa-miR-6870-3p	NA	0	1	0	0	0	1
S9606_2235	hsa-miR-660-5p	NA	498	490	133	578	471	238
S9606_924	hsa-miR-550b-3p	NA	0	1	1	1	0	3
S9606_928	hsa-miR-421	NA	876	1080	146	1218	1112	122
S9606_927	hsa-miR-3180	NA	13	25	0	8	12	7
S9606_929	hsa-miR-151a-5p	NA	26811	28296	10035	25857	20252	18612
S9606_930	hsa-miR-378g	NA	1	0	0	1	0	1
S9606_2239	hsa-miR-4533	NA	0	1	0	0	0	0
S9606_931	hsa-miR-29a-5p	NA	50	34	38	43	42	61
S9606_933	hsa-miR-6894-3p	NA	1	0	0	0	1	2
S9606_2243	hsa-miR-151a-3p	NA	977	1057	300	1356	1149	643
S9606_2241	hsa-miR-3941	NA	1	0	0	0	0	1
S9606_2242	hsa-miR-3155b	NA	1	0	0	0	0	1
S9606_2244	hsa-miR-12136	NA	2071	2464	580	4437	4477	972
S9606_2246	hsa-miR-200c-5p	NA	0	0	0	1	0	0
S9606_937	hsa-miR-4788	NA	0	0	0	1	0	0
S9606_2248	hsa-miR-26b-3p	NA	37	18	17	35	23	51
S9606_2250	hsa-miR-1468-5p	NA	3	3	3	7	0	7
S9606_938	hsa-miR-590-5p	NA	52	52	10	66	78	15
S9606_2252	hsa-miR-523-5p	NA	1	0	0	0	0	0
S9606_2254	hsa-miR-4796-3p	NA	0	1	0	0	0	0
S9606_2256	hsa-miR-582-3p	NA	1	1	0	1	0	0
S9606_943	hsa-miR-148a-3p	NA	1	3	12	3	5	25
S9606_2257	hsa-miR-4433a-3p	NA	0	0	23	0	0	0
S9606_2258	hsa-miR-106b-3p	NA	10	3	2	11	10	5
S9606_947	hsa-miR-4482-3p	NA	0	0	0	0	0	2
S9606_948	hsa-miR-412-5p	NA	3601	3388	730	4752	4453	1525
S9606_949	hsa-miR-6851-3p	NA	2	2	0	0	0	1
S9606_2262	hsa-miR-433-5p	NA	46	43	22	53	40	10
S9606_951	hsa-miR-570-3p	NA	17	23	3	29	30	4
S9606_2263	hsa-miR-1269b	NA	4	3	0	4	1	4
S9606_953	hsa-miR-6736-3p	NA	0	1	0	0	0	0
S9606_2265	hsa-miR-942-5p	NA	10	17	4	11	18	19
S9606_955	hsa-miR-3135a	NA	0	0	0	0	0	1
S9606_954	hsa-miR-4757-5p	NA	0	0	1	0	1	1
S9606_2267	hsa-miR-129-2-3p	NA	2	1	3	0	1	1
S9606_957	hsa-miR-324-3p	NA	151	224	96	183	163	166
S9606_2268	hsa-miR-6739-3p	NA	1	0	0	0	0	0
S9606_2269	hsa-miR-3177-5p	NA	9	13	1	10	11	1
S9606_2270	hsa-miR-4492	NA	4	6	14	1	0	18
S9606_960	hsa-miR-7156-3p	NA	7	12	6	6	6	7
S9606_2272	hsa-miR-3126-3p	NA	12	16	3	14	11	5
S9606_2274	hsa-miR-5001-3p	NA	4	4	4	6	7	4
S9606_2275	hsa-miR-3145-3p	NA	0	0	0	2	1	0
S9606_965	hsa-miR-6775-5p	NA	0	0	0	0	2	0
S9606_2276	hsa-miR-7109-3p	NA	1	0	0	0	0	0
S9606_966	hsa-miR-6748-5p	NA	0	4	0	0	0	0
S9606_2277	hsa-miR-4670-5p	NA	0	0	2	0	0	0
S9606_967	hsa-miR-1273h-3p	NA	0	0	1	0	0	10
S9606_968	hsa-miR-31-3p	NA	4271	4792	1431	3838	4046	2617
S9606_2278	hsa-miR-98-5p	NA	13521	8990	4970	13151	10128	6994
S9606_2279	hsa-miR-6827-5p	NA	1	0	1	1	0	1
S9606_2280	hsa-miR-29a-3p	NA	25504	23959	12092	26637	26735	20581
S9606_2282	hsa-miR-362-5p	NA	1288	1173	232	1400	1073	418
S9606_2283	hsa-miR-1286	NA	0	1	0	1	0	0
S9606_2284	hsa-miR-549a-5p	NA	633	639	258	790	460	684
S9606_2285	hsa-miR-505-3p	NA	109	135	69	186	137	193
S9606_976	hsa-miR-7156-5p	NA	9	4	1	10	6	0
S9606_978	hsa-miR-6780a-5p	NA	1	0	0	0	0	0
S9606_977	hsa-miR-6802-3p	NA	0	1	0	2	1	2
S9606_2288	hsa-miR-15a-5p	NA	4070	4030	1137	5041	4797	2197
S9606_979	hsa-miR-484	NA	2424	2584	600	2460	1854	1670
S9606_2290	hsa-miR-642b-5p	NA	0	5	0	1	0	1
S9606_981	hsa-miR-382-3p	NA	336	357	227	447	318	393
S9606_980	hsa-miR-6770-5p	NA	1	10	0	4	3	3
S9606_2291	hsa-miR-550a-3-5p	NA	3	0	2	0	1	0
S9606_2293	hsa-miR-3622b-5p	NA	0	0	0	0	0	1
S9606_983	hsa-miR-4701-5p	NA	1	6	2	2	2	2
S9606_2294	hsa-miR-6777-5p	NA	3	0	0	0	0	0
S9606_984	hsa-miR-6848-5p	NA	1	2	1	5	2	1
S9606_2298	hsa-miR-432-5p	NA	7942	7356	1516	10634	8120	2587
S9606_2299	hsa-miR-204-3p	NA	2	1	0	2	1	0
S9606_985	hsa-miR-6724-5p	NA	15	21	8	9	17	11
S9606_986	hsa-miR-124-3p	NA	20	34	4	25	26	6
S9606_987	hsa-miR-3923	NA	0	0	0	0	1	0
S9606_988	hsa-miR-4422	NA	0	0	1	0	0	0
S9606_2302	hsa-miR-1913	NA	8	10	0	4	5	0
S9606_2305	hsa-miR-6886-5p	NA	1	5	1	7	7	1
S9606_993	hsa-miR-4676-5p	NA	3	5	2	2	1	0
S9606_995	hsa-miR-320d	NA	10	16	7	16	5	7
S9606_997	hsa-miR-3620-5p	NA	0	1	0	1	8	0
S9606_998	hsa-miR-95-3p	NA	4	2	0	1	2	1
S9606_1000	hsa-miR-4688	NA	0	0	0	1	1	1
S9606_1001	hsa-miR-222-3p	NA	129658	138125	63435	136247	134780	57983
S9606_1003	hsa-miR-6865-3p	NA	0	0	0	1	0	0
S9606_2311	hsa-miR-3176	NA	22	15	2	14	16	11
S9606_2312	hsa-miR-6824-3p	NA	2	3	2	2	5	2
S9606_1006	hsa-miR-4796-5p	NA	0	0	0	2	1	1
S9606_2315	hsa-miR-1180-3p	NA	2902	3618	463	3492	2777	1322
S9606_2318	hsa-miR-3944-5p	NA	7	5	0	8	3	3
S9606_2320	hsa-miR-548at-5p	NA	7	7	3	12	15	8
S9606_2319	hsa-miR-664a-3p	NA	200	185	159	233	117	259
S9606_2321	hsa-miR-143-5p	NA	2	0	1	6	1	2
S9606_2324	hsa-miR-4753-5p	NA	2	1	0	0	0	1
S9606_2323	hsa-miR-383-5p	NA	75	92	43	84	74	67
S9606_2325	hsa-miR-6885-5p	NA	0	0	0	0	1	0
S9606_2326	hsa-miR-503-5p	NA	229	288	41	364	410	67
S9606_1011	hsa-miR-34c-3p	NA	828	929	193	794	771	448
S9606_2327	hsa-miR-6875-5p	NA	0	2	1	0	3	0
S9606_1014	hsa-miR-6771-5p	NA	0	1	0	0	0	0
S9606_1015	hsa-miR-6875-3p	NA	0	0	0	0	0	2
S9606_2328	hsa-miR-1234-3p	NA	2	0	0	1	1	0
S9606_2330	hsa-miR-6779-5p	NA	1	2	0	0	0	0
S9606_1018	hsa-miR-6789-3p	NA	3	1	0	2	4	0
S9606_1019	hsa-miR-134-3p	NA	125	140	11	102	84	26
S9606_2331	hsa-miR-1233-3p	NA	0	0	0	2	2	0
S9606_1022	hsa-miR-193a-3p	NA	289	182	47	363	250	85
S9606_1023	hsa-miR-1185-5p	NA	282	200	137	271	226	330
S9606_2335	hsa-miR-6501-3p	NA	0	0	0	1	2	1
S9606_1024	hsa-miR-6847-5p	NA	0	0	0	3	0	0
S9606_2336	hsa-miR-1260b	NA	27	25	4	17	9	11
S9606_1027	hsa-miR-6833-3p	NA	0	0	0	0	0	1
S9606_1028	hsa-miR-1277-3p	NA	40	37	6	29	20	18
S9606_1030	hsa-miR-1538	NA	0	1	0	1	2	0
S9606_2340	hsa-miR-1243	NA	0	0	0	3	1	0
S9606_1032	hsa-miR-30c-2-3p	NA	189	162	31	138	108	47
S9606_1034	hsa-miR-30e-3p	NA	162	114	73	235	180	116
S9606_1035	hsa-miR-149-5p	NA	5224	6806	987	5499	4486	495
S9606_1037	hsa-miR-3198	NA	3	1	0	5	6	0
S9606_1039	hsa-miR-221-3p	NA	35455	37062	15815	39821	36467	9092
S9606_1041	hsa-miR-3139	NA	0	1	0	3	0	0
S9606_2350	hsa-miR-449b-5p	NA	0	1	0	0	1	0
S9606_2351	hsa-miR-4636	NA	70	59	21	51	73	43
S9606_1045	hsa-miR-652-3p	NA	1107	1211	588	1448	1093	1660
S9606_2356	hsa-miR-1262	NA	6	7	0	7	4	3
S9606_1054	hsa-miR-4662a-5p	NA	1	1	4	3	1	14
S9606_2357	hsa-miR-4795-3p	NA	0	2	0	0	0	0
S9606_2358	hsa-miR-374b-5p	NA	1593	361	380	2392	1812	1711
S9606_2359	hsa-miR-29c-5p	NA	55	65	24	44	53	39
S9606_2360	hsa-miR-30c-1-3p	NA	95	88	13	92	91	7
S9606_2362	hsa-miR-616-3p	NA	0	1	1	2	1	1
S9606_2361	hsa-miR-548w	NA	4	1	1	1	2	0
S9606_1057	hsa-miR-585-5p	NA	4	2	1	1	1	0
S9606_1058	hsa-miR-212-3p	NA	476	551	118	545	438	221
S9606_2365	hsa-miR-561-5p	NA	8	11	2	8	7	1
S9606_1060	hsa-miR-10396b-5p	NA	1	0	3	2	0	0
S9606_2364	hsa-miR-4445-5p	NA	2	1	1	3	0	0
S9606_1062	hsa-miR-6764-3p	NA	1	0	0	0	0	0
S9606_1063	hsa-miR-3158-3p	NA	3	1	0	2	1	0
S9606_2366	hsa-miR-4786-3p	NA	0	1	0	0	0	0
S9606_2367	hsa-miR-23b-5p	NA	346	408	45	409	314	67
S9606_2369	hsa-miR-125b-5p	NA	20904	27366	18506	79252	23476	33153
S9606_1069	hsa-miR-592	NA	2	0	0	3	2	1
S9606_1071	hsa-miR-6741-5p	NA	1	2	0	3	0	2
S9606_2372	hsa-miR-3651	NA	0	0	0	0	0	4
S9606_2371	hsa-miR-6804-5p	NA	1	1	0	1	0	0
S9606_2373	hsa-miR-545-5p	NA	1	2	0	1	0	1
S9606_1077	hsa-miR-940	NA	339	401	84	349	87	117
S9606_2379	hsa-miR-302c-3p	NA	100	79	40	101	105	67
S9606_2381	hsa-miR-671-3p	NA	32	35	11	39	40	14
S9606_2383	hsa-miR-545-3p	NA	9	8	1	11	12	0
S9606_2384	hsa-miR-184	NA	9	7	2	4	0	1
S9606_1084	hsa-miR-146a-3p	NA	0	0	1	0	0	1
S9606_1085	hsa-miR-449c-5p	NA	0	2	0	2	1	1
S9606_2387	hsa-miR-7151-3p	NA	0	1	0	0	0	0
S9606_2386	hsa-miR-93-3p	NA	19	26	16	24	19	11
S9606_2389	hsa-miR-135b-5p	NA	343	313	118	446	297	276
S9606_1087	hsa-miR-6800-3p	NA	0	0	0	2	3	0
S9606_2392	hsa-miR-548j-3p	NA	0	0	0	0	0	1
S9606_1089	hsa-miR-3913-3p	NA	1	1	0	1	1	3
S9606_2391	hsa-miR-195-5p	NA	21	14	14	40	15	26
S9606_2393	hsa-miR-125a-3p	NA	154	142	54	233	172	96
S9606_1093	hsa-miR-548av-3p	NA	4	6	0	2	2	3
S9606_2395	hsa-miR-328-5p	NA	0	0	1	1	1	0
S9606_1094	hsa-miR-5701	NA	1	0	0	0	1	0
S9606_1095	hsa-miR-450b-3p	NA	0	1	0	0	0	0
S9606_1098	hsa-miR-3187-5p	NA	0	0	0	2	2	1
S9606_2399	hsa-let-7a-2-3p	NA	228	304	38	236	258	38
S9606_1099	hsa-miR-6820-5p	NA	3	2	1	4	5	0
S9606_2400	hsa-miR-6819-3p	NA	3	6	0	7	5	7
S9606_2401	hsa-miR-224-3p	NA	3	5	1	10	5	2
S9606_1101	hsa-miR-3121-3p	NA	2	8	0	2	0	0
S9606_2406	hsa-miR-450b-5p	NA	34	16	12	39	35	16
S9606_2407	hsa-miR-4704-5p	NA	1	2	0	1	1	0
S9606_2408	hsa-miR-6894-5p	NA	0	1	0	1	1	0
S9606_2411	hsa-miR-4683	NA	0	5	4	1	4	9
S9606_1103	hsa-miR-452-5p	NA	38	34	29	94	39	80
S9606_2417	hsa-miR-1228-5p	NA	186	195	16	165	112	15
S9606_2416	hsa-miR-3654	NA	0	2	0	0	0	0
S9606_2418	hsa-miR-7114-3p	NA	0	0	0	1	0	0
S9606_1104	hsa-miR-642a-5p	NA	64	66	32	55	47	40
S9606_1108	hsa-miR-6753-3p	NA	0	0	1	0	0	0
S9606_2419	hsa-miR-299-3p	NA	1129	1254	273	1032	921	357
S9606_2420	hsa-miR-636	NA	6	5	1	0	4	2
S9606_1114	hsa-miR-6783-5p	NA	1	0	0	1	0	0
S9606_1116	hsa-miR-580-3p	NA	0	1	1	0	0	0
S9606_2424	hsa-miR-6834-5p	NA	0	0	0	2	0	0
S9606_2425	hsa-miR-3174	NA	1	1	0	2	3	0
S9606_1119	hsa-miR-6881-5p	NA	0	2	0	1	4	0
S9606_1120	hsa-miR-25-5p	NA	26	53	15	56	28	44
S9606_1121	hsa-miR-137-3p	NA	2612	2446	894	2669	2629	1066
S9606_2429	hsa-miR-6823-5p	NA	1	4	0	3	0	0
S9606_2430	hsa-miR-3939	NA	2	3	1	4	4	1
S9606_2432	hsa-miR-424-5p	NA	3865	4423	944	4624	3382	1746
S9606_2434	hsa-miR-194-5p	NA	130	193	66	281	194	148
S9606_2437	hsa-miR-1322	NA	0	4	0	0	0	0
S9606_1126	hsa-miR-4798-5p	NA	1	0	0	0	2	0
S9606_2439	hsa-miR-5189-3p	NA	1	0	0	1	1	0
S9606_2438	hsa-miR-6842-3p	NA	13	14	4	11	20	17
S9606_1127	hsa-miR-148a-5p	NA	0	0	0	0	0	2
S9606_2440	hsa-miR-4742-3p	NA	0	4	2	12	4	7
S9606_2441	hsa-miR-190b-5p	NA	20	22	20	24	21	29
S9606_2445	hsa-miR-3944-3p	NA	4	2	0	0	3	2
S9606_2447	hsa-miR-548aw	NA	3	0	0	0	0	1
S9606_2451	hsa-miR-548a-3p	NA	1	0	0	0	0	1
S9606_2453	hsa-miR-4440	NA	7	8	0	7	8	5
S9606_2455	hsa-miR-1255a	NA	12	6	1	9	6	1
S9606_2456	hsa-miR-7976	NA	1	0	3	4	3	4
S9606_1133	hsa-miR-99b-5p	NA	37024	52121	9208	39840	34968	22795
S9606_1134	hsa-miR-548au-5p	NA	0	1	1	0	3	0
S9606_1135	hsa-miR-494-3p	NA	400	346	107	557	436	181
S9606_1138	hsa-miR-221-5p	NA	176	118	121	201	162	413
S9606_2460	hsa-miR-4727-5p	NA	0	1	0	0	0	0
S9606_1142	hsa-miR-548at-3p	NA	0	1	0	2	1	2
S9606_1144	hsa-miR-3664-3p	NA	0	2	1	2	1	1
S9606_1145	hsa-miR-551a	NA	1	0	1	3	2	5
S9606_1148	hsa-miR-4749-5p	NA	0	1	0	2	0	0
S9606_1149	hsa-miR-7844-5p	NA	0	0	0	0	0	1
S9606_2464	hsa-miR-4660	NA	0	0	0	1	1	0
S9606_2465	hsa-miR-619-5p	NA	4	11	18	3	4	10
S9606_2466	hsa-miR-6838-3p	NA	0	0	0	0	1	0
S9606_1153	hsa-miR-215-5p	NA	0	0	1	0	2	1
S9606_1154	hsa-miR-1292-5p	NA	16	21	2	18	22	13
S9606_1156	hsa-miR-605-5p	NA	0	1	0	0	0	2
S9606_2469	hsa-miR-550a-3p	NA	1	0	0	0	0	0
S9606_2470	hsa-miR-3144-3p	NA	0	0	0	0	0	1
S9606_1162	hsa-miR-150-5p	NA	12	9	1373	12	10	6035
S9606_1163	hsa-miR-361-3p	NA	8	8	12	7	6	27
S9606_1165	hsa-miR-4446-3p	NA	0	0	0	0	0	15
S9606_2472	hsa-let-7e-5p	NA	32820	26541	10014	34410	26404	15614
S9606_2471	hsa-miR-3127-3p	NA	3	2	0	1	0	3
S9606_1167	hsa-miR-628-5p	NA	59	20	19	71	41	61
S9606_2479	hsa-let-7f-1-3p	NA	0	1	0	0	1	0
S9606_1168	hsa-miR-100-3p	NA	277	212	25	177	232	25
S9606_2481	hsa-miR-760	NA	36	41	8	49	59	19
S9606_2483	hsa-let-7c-3p	NA	1	4	2	6	2	1
S9606_1173	hsa-miR-323a-5p	NA	176	199	19	201	206	25
S9606_1171	hsa-miR-6777-3p	NA	1	3	0	1	0	0
S9606_1174	hsa-miR-345-5p	NA	472	709	119	447	517	185
S9606_1175	hsa-miR-877-5p	NA	538	607	38	816	382	108
S9606_1177	hsa-miR-27b-5p	NA	786	1025	316	865	820	172
S9606_1178	hsa-miR-301b-3p	NA	99	94	17	99	92	45
S9606_1181	hsa-miR-1227-3p	NA	10	11	2	14	9	2
S9606_1182	hsa-miR-659-3p	NA	3	2	1	4	2	0
S9606_2492	hsa-miR-3929	NA	0	0	0	2	0	0
S9606_1184	hsa-miR-6813-5p	NA	1	1	0	1	3	0
S9606_1185	hsa-miR-1256	NA	1	0	1	4	2	5
S9606_1188	hsa-miR-4755-3p	NA	0	0	0	0	1	0
S9606_1189	hsa-miR-199a-3p	NA	10947	9995	10419	11818	9683	12551
S9606_2496	hsa-miR-6737-3p	NA	0	0	0	0	1	0
S9606_2497	hsa-miR-125b-1-3p	NA	2957	3172	723	3341	2513	1170
S9606_1192	hsa-miR-30d-3p	NA	23	22	6	48	34	8
S9606_1194	hsa-miR-32-3p	NA	0	0	1	2	2	1
S9606_1193	hsa-miR-1307-5p	NA	116	71	6	2	5	5
S9606_2499	hsa-miR-4435	NA	8	12	5	6	9	5
S9606_2500	hsa-miR-6798-3p	NA	0	1	0	0	0	0
S9606_1196	hsa-miR-708-5p	NA	40	27	20	20	15	11
S9606_1201	hsa-miR-2467-3p	NA	0	2	0	0	0	0
S9606_1200	hsa-miR-4466	NA	263	375	49	282	299	105
S9606_2502	hsa-miR-1910-5p	NA	12	19	1	20	10	4
S9606_2503	hsa-miR-4769-3p	NA	3	1	0	0	2	0
S9606_1202	hsa-miR-6764-5p	NA	4	1	0	0	0	0
S9606_2505	hsa-miR-181a-3p	NA	786	1045	305	554	571	477
S9606_2506	hsa-miR-664a-5p	NA	6	4	0	14	5	2
S9606_1206	hsa-miR-34a-5p	NA	64890	70558	25027	71889	58423	37067
S9606_2509	hsa-miR-466	NA	0	0	0	0	0	1
S9606_1208	hsa-miR-335-5p	NA	330	208	120	466	330	162
S9606_1209	hsa-miR-5588-3p	NA	0	1	0	0	0	0
S9606_1211	hsa-miR-6848-3p	NA	0	0	0	1	0	0
S9606_1213	hsa-miR-5091	NA	0	0	0	0	0	1
S9606_1212	hsa-miR-6769a-5p	NA	0	1	0	0	0	0
S9606_1214	hsa-miR-26a-5p	NA	102544	99953	54070	107452	95792	79433
S9606_1210	hsa-miR-99b-3p	NA	832	883	200	884	910	338
S9606_2513	hsa-miR-16-2-3p	NA	15	32	3	19	17	9
S9606_2515	hsa-miR-1225-5p	NA	2	3	0	0	1	5
S9606_1216	hsa-miR-6819-5p	NA	0	2	0	1	0	0
S9606_2517	hsa-miR-181a-5p	NA	45186	47262	22250	48755	38641	41885
S9606_2518	hsa-miR-4662a-3p	NA	0	0	1	0	2	1
S9606_1217	hsa-miR-6747-3p	NA	0	0	0	2	0	1
S9606_2519	hsa-miR-4766-3p	NA	0	0	0	0	1	0
S9606_1218	hsa-miR-190a-5p	NA	86	57	35	74	72	35
S9606_2520	hsa-miR-1245b-3p	NA	0	1	0	0	2	0
S9606_1219	hsa-miR-7109-5p	NA	0	1	0	0	0	0
S9606_2521	hsa-miR-6749-3p	NA	2	1	0	4	4	1
S9606_1221	hsa-miR-4647	NA	0	3	1	0	0	1
S9606_2523	hsa-miR-5695	NA	0	0	1	0	0	0
S9606_2524	hsa-miR-1299	NA	9	2	4	7	5	2
S9606_2526	hsa-miR-4701-3p	NA	0	0	0	2	1	0
S9606_2525	hsa-miR-374c-3p	NA	615	951	1479	9	10	6
S9606_1227	hsa-miR-3130-3p	NA	6	5	1	7	1	0
S9606_2529	hsa-miR-6845-3p	NA	0	0	0	0	1	0
S9606_2530	hsa-miR-320b	NA	81	93	124	1077	87	33
S9606_2531	hsa-miR-505-5p	NA	50	132	19	101	73	46
S9606_1229	hsa-miR-122b-5p	NA	1	5	1	1	0	2
S9606_2533	hsa-miR-6781-5p	NA	0	2	0	1	0	0
S9606_1233	hsa-miR-5583-3p	NA	0	0	0	0	0	1
S9606_2535	hsa-miR-6822-5p	NA	0	1	0	1	0	0
S9606_1234	hsa-miR-3188	NA	5	9	0	4	4	1
S9606_1235	hsa-let-7a-5p	NA	109933	93446	68133	107848	87807	77106
S9606_2537	hsa-miR-192-5p	NA	396	528	134	493	419	299
S9606_1237	hsa-miR-7-5p	NA	9998	10319	71	16303	16069	6387
S9606_2538	hsa-miR-548l	NA	1	0	0	1	3	0
S9606_2540	hsa-miR-6830-3p	NA	0	2	0	0	2	0
S9606_1238	hsa-miR-3136-5p	NA	4	2	0	3	3	2
S9606_2542	hsa-miR-6729-3p	NA	1	0	0	0	0	0
S9606_1240	hsa-miR-629-3p	NA	7	3	1	1	3	0
S9606_2546	hsa-miR-130b-3p	NA	91	107	25	166	111	31
S9606_2547	hsa-let-7c-5p	NA	3847	2836	5386	4443	2146	1906
S9606_2548	hsa-miR-548z	NA	2	5	0	0	2	1
S9606_2549	hsa-miR-203a-3p	NA	1	4	1	0	0	0
S9606_2550	hsa-miR-377-3p	NA	3158	2800	902	5356	4033	1474
S9606_2551	hsa-miR-6783-3p	NA	0	0	0	1	0	1
S9606_1243	hsa-miR-6815-5p	NA	8	1	1	7	4	1
S9606_1244	hsa-miR-6746-5p	NA	7	6	0	4	5	3
S9606_1245	hsa-miR-6772-3p	NA	0	1	0	0	0	1
S9606_2555	hsa-miR-374c-5p	NA	0	3	3	2	1	0
S9606_1247	hsa-miR-130a-5p	NA	18	21	25	22	32	31
S9606_2556	hsa-miR-199b-3p	NA	10947	9995	10419	11818	9683	12551
S9606_1246	hsa-miR-874-3p	NA	40	46	61	50	37	89
S9606_2558	hsa-miR-454-3p	NA	1003	598	405	1046	853	938
S9606_2561	hsa-miR-1278	NA	1	2	0	2	3	0
S9606_1248	hsa-miR-331-3p	NA	51	50	24	45	45	50
S9606_1249	hsa-miR-187-3p	NA	11	13	6	16	8	12
S9606_2563	hsa-miR-5699-3p	NA	14	3	0	5	7	1
S9606_1250	hsa-miR-3150a-3p	NA	2	1	0	0	1	0
S9606_2564	hsa-miR-6746-3p	NA	11	10	2	8	22	0
S9606_2565	hsa-miR-6720-3p	NA	3	2	0	4	5	5
S9606_1251	hsa-miR-4433b-3p	NA	0	0	1	0	0	3
S9606_2566	hsa-miR-874-5p	NA	5	11	6	9	16	15
S9606_1254	hsa-miR-579-3p	NA	17	8	1	8	13	5
S9606_1255	hsa-miR-577	NA	1	0	0	1	0	0
S9606_1256	hsa-miR-382-5p	NA	5306	5844	1483	4693	4988	2224
S9606_1257	hsa-miR-4770	NA	1	0	0	0	0	1
S9606_2570	hsa-miR-4473	NA	5	2	1	2	3	4
S9606_2569	hsa-miR-1973	NA	2	1	0	1	0	0
S9606_1259	hsa-miR-218-1-3p	NA	1	2	1	1	2	2
S9606_2573	hsa-miR-3129-3p	NA	2	4	1	1	3	1
S9606_2574	hsa-miR-6866-5p	NA	0	0	0	0	2	1
S9606_1261	hsa-miR-3115	NA	9	5	2	4	5	1
S9606_1262	hsa-miR-4746-5p	NA	2	2	0	2	0	2
S9606_2576	hsa-miR-107	NA	13	19	17	14	12	17
S9606_1263	hsa-miR-5010-3p	NA	0	4	0	2	0	3
S9606_2577	hsa-miR-5003-5p	NA	0	1	0	0	0	0
S9606_2578	hsa-miR-4804-5p	NA	4	2	0	1	1	0
S9606_1264	hsa-miR-376a-5p	NA	12	3	14	13	10	25
S9606_1265	hsa-miR-188-5p	NA	49	47	9	54	46	10
S9606_2582	hsa-miR-6873-3p	NA	1	0	0	2	3	1
S9606_1267	hsa-miR-495-3p	NA	3667	3891	1470	9437	7035	3087
S9606_2585	hsa-miR-4775	NA	162	118	47	199	142	65
S9606_2588	hsa-miR-933	NA	0	0	0	2	0	0
S9606_2589	hsa-miR-7845-5p	NA	0	2	0	0	0	1
S9606_1270	hsa-miR-4516	NA	127	426	235	80	224	196
S9606_1272	hsa-miR-1910-3p	NA	0	9	0	1	0	3
S9606_1274	hsa-miR-152-5p	NA	7	10	5	24	11	8
S9606_1276	hsa-miR-409-3p	NA	16623	15348	3986	13630	15566	4966
S9606_1275	hsa-miR-204-5p	NA	62	68	34	81	69	46
S9606_2591	hsa-miR-3940-3p	NA	5	2	1	7	4	5
S9606_1277	hsa-miR-1249-3p	NA	53	80	32	36	32	25
S9606_1278	hsa-miR-4787-3p	NA	16	28	19	18	18	14
S9606_2593	hsa-miR-218-2-3p	NA	1	3	1	0	1	0
S9606_2597	hsa-miR-519b-5p	NA	1	0	0	0	0	0
S9606_2596	hsa-miR-212-5p	NA	42	81	23	109	82	83
S9606_2599	hsa-miR-6796-3p	NA	0	0	1	1	0	0
S9606_2598	hsa-miR-889-3p	NA	776	695	231	847	1006	353
S9606_1284	hsa-miR-183-5p	NA	85	76	18	67	70	38
S9606_1285	hsa-miR-544a	NA	29	50	5	42	48	4
S9606_2601	hsa-miR-6732-3p	NA	0	0	1	1	1	0
S9606_2602	hsa-miR-15a-3p	NA	12	27	0	17	24	3
S9606_1286	hsa-miR-135b-3p	NA	3	3	3	1	4	1
S9606_2604	hsa-miR-3614-3p	NA	0	0	0	0	0	1
S9606_1288	hsa-miR-548ai	NA	3	0	0	1	0	1
S9606_1289	hsa-miR-501-3p	NA	115	169	60	203	122	101
S9606_2605	hsa-miR-574-5p	NA	14883	13507	2864	14389	12837	4135
S9606_1290	hsa-miR-4695-5p	NA	0	0	0	0	2	0
S9606_1294	hsa-miR-103b	NA	63	256	1974	346	205	47
S9606_2609	hsa-miR-1226-5p	NA	1	7	0	9	4	2
S9606_2611	hsa-miR-4657	NA	3	1	0	0	0	0
S9606_2613	hsa-miR-4767	NA	2	2	0	1	0	1
S9606_2614	hsa-miR-296-3p	NA	22	32	5	31	25	1
S9606_2615	hsa-miR-655-5p	NA	61	52	15	74	54	14
S9606_2617	hsa-miR-6720-5p	NA	33	47	2	46	48	5
S9606_2618	hsa-miR-4423-3p	NA	0	0	1	1	0	1
S9606_1297	hsa-miR-214-3p	NA	1381	1515	1775	3592	2299	2498
S9606_1298	hsa-miR-1197	NA	244	280	63	227	283	98
S9606_2620	hsa-miR-519c-5p	NA	1	0	0	0	0	0
S9606_2619	hsa-miR-877-3p	NA	3	1	2	0	2	2
S9606_1301	hsa-miR-21-5p	NA	93536	94506	67730	96049	83310	95186
S9606_2623	hsa-miR-27b-3p	NA	18092	20329	6497	20075	16253	4777
S9606_1300	hsa-miR-6885-3p	NA	1	1	0	1	0	1
S9606_1302	hsa-miR-346	NA	1	0	0	0	0	0
S9606_1303	hsa-miR-197-3p	NA	1226	1485	505	1558	1268	820
S9606_2625	hsa-miR-487b-5p	NA	23	28	16	39	20	27
S9606_2627	hsa-miR-326	NA	15	17	12	19	5	23
S9606_1306	hsa-miR-4786-5p	NA	0	0	0	1	0	0
S9606_1305	hsa-miR-5582-3p	NA	9	7	0	11	7	2
S9606_1307	hsa-miR-4485-5p	NA	3	4	1	0	4	1
S9606_2629	hsa-miR-24-2-5p	NA	7	9	3	23	6	10
S9606_2631	hsa-miR-548g-5p	NA	0	0	0	1	0	0
S9606_2630	hsa-miR-1185-1-3p	NA	532	771	196	1849	692	76
S9606_2632	hsa-miR-4800-5p	NA	0	0	0	0	0	2
S9606_1311	hsa-miR-145-5p	NA	2408	2020	2884	1295	2323	1547
S9606_1316	hsa-miR-3935	NA	1	1	0	0	0	0
S9606_2636	hsa-miR-3529-3p	NA	107	75	3967	200	205	102
S9606_1317	hsa-miR-2355-5p	NA	1	1	0	0	1	0
S9606_2637	hsa-miR-4661-5p	NA	0	2	0	0	1	1
S9606_2639	hsa-miR-6817-5p	NA	0	2	0	0	2	0
S9606_2641	hsa-miR-6754-3p	NA	0	0	0	1	0	0
S9606_2643	hsa-miR-16-5p	NA	42457	49984	16081	53948	44978	29127
S9606_2644	hsa-miR-3159	NA	0	0	0	0	1	0
S9606_1327	hsa-miR-10401-5p	NA	3	0	1	1	1	3
S9606_2645	hsa-miR-1302	NA	0	0	1	0	1	0
S9606_1328	hsa-miR-433-3p	NA	3163	3931	595	3831	3516	1190
S9606_2646	hsa-miR-217-5p	NA	2	1	1	3	1	2
S9606_1331	hsa-miR-1293	NA	3	4	0	8	3	0
S9606_2649	hsa-miR-4723-5p	NA	0	0	0	0	2	0
S9606_2650	hsa-miR-4785	NA	1	0	1	0	0	1
S9606_2652	hsa-miR-7706	NA	50	46	2	43	34	8
S9606_1333	hsa-miR-4749-3p	NA	0	2	0	0	0	0
S9606_2653	hsa-miR-4502	NA	0	0	0	0	1	0
S9606_1338	hsa-miR-302d-3p	NA	430	315	158	342	333	254
S9606_1337	hsa-miR-210-3p	NA	118	143	32	121	127	34
S9606_1340	hsa-miR-3177-3p	NA	82	128	9	103	71	17
S9606_2656	hsa-miR-191-5p	NA	47714	59771	14226	47923	46151	29771
S9606_1341	hsa-miR-4687-5p	NA	1	1	0	2	3	1
