# Supplementary material for: Mesenchymal stem cell-derived exosomes protect trabecular meshwork from oxidative stress
Source: Sci Rep. 2021 Jul 21;11:14863. doi: 10.1038/s41598-021-94365-4 (PMC8295363; doi:10.1038/s41598-021-94365-4)
Supplement: Supplementary file 3 — Supplementary Information 3. [file 41598_2021_94365_MOESM3_ESM.xlsx]

## Sheet: Sheet1
Gene ID	Gene Symbol	Type	exo_A Expression	exo_B Expression	exo_C Expression	control_A Expression	control_B Expression	control_C Expression
1	A1BG	mRNA	4.13	3.62	2.88	2.91	2.79	1.58
10	NAT2	mRNA	1.99	1.5	1.75	1.26	1.05	1.91
100	ADA	mRNA	5.12	4.34	4.39	5.34	4.36	3.22
1000	CDH2	mRNA	39	48.09	20.81	20.31	27.77	11.3
10000	AKT3	mRNA	23.45	22.74	22.44	15.6	16.54	21.11
10001	MED6	mRNA	4.68	4.39	5.4	4.79	5.56	7.87
10002	NR2E3	mRNA	0.03	0.04	0.12	0.05	0.05	0.05
10003	NAALAD2	mRNA	0.16	0.12	0.12	0.09	0.13	0.43
100037417	DDTL	mRNA	1.27	0.89	2.04	1.15	1.66	1.82
10004	NAALADL1	mRNA	0.48	0.21	0.57	0.44	0.52	0.71
100049587	SIGLEC14	mRNA	0.01	0.04	0.02	0	0.04	0.04
10005	ACOT8	mRNA	6.11	6.07	5.57	8.59	9.04	6.41
10006	ABI1	mRNA	15.03	14.42	19.15	16.86	16.17	20.07
10007	GNPDA1	mRNA	14.7	13.37	17.81	21.85	13.52	17.78
10008	KCNE3	mRNA	0.25	0.14	0.11	0.2	0.08	0.1
10009	ZBTB33	mRNA	3.32	3.27	3.73	3.59	4	5.28
1001	CDH3	mRNA	0.06	0	0.14	0	0.03	0.03
10010	TANK	mRNA	10.96	11.38	16.07	11.57	13.58	16.31
100101267	POM121C	mRNA	17.07	18.56	20.06	17.36	21.65	24.28
100101467	ZSCAN30	mRNA	4.88	4.7	5.51	4.1	4.05	7.87
10011	SRA1	mRNA	17.47	17.71	20.52	19.53	21.56	18.55
100113407	TMEM170B	mRNA	0.41	0.41	0.49	0.3	0.34	0.38
100125288	ZGLP1	mRNA	0.63	0.12	0.46	0.78	0.34	0.59
100127983	C8orf88	mRNA	5.85	4.44	2.17	5.01	5.61	2.19
100128071	FAM229A	mRNA	0.21	0.12	0.68	0.3	0.17	1.64
100128108	LOC100128108	mRNA	1.52	0.17	2.04	1.36	1.5	1.95
100128124	HGC6.3	mRNA	0	0.06	0.01	0.04	0.1	0
100128242	LOC100128242	mRNA	0	0.36	0.3	0.71	0	0.11
100128327	TRAPPC3L	mRNA	0.16	0.14	0.54	0	0	0.18
100128553	CTAGE4	mRNA	0.34	0.19	0.48	0.41	0.34	0.68
100128569	C19orf71	mRNA	0.13	0	0.06	0.18	0	0.36
100128731	OST4	mRNA	246.68	260.86	165.78	260.66	269.09	143.86
100128927	ZBTB42	mRNA	1.34	1.36	2.15	1.97	1.35	2.42
100129128	KHDC1L	mRNA	0.23	0	0.23	0.16	0.19	0.17
100129216	DEFB131B	mRNA	0.29	0.32	0.71	0.2	0.46	1.63
100129250	SMIM27	mRNA	2.01	1.91	1.06	2.22	2.42	1.87
100129307	LOC100129307	mRNA	1.91	0.82	4.58	2.07	0.71	4.16
100129361	SMIM10L1	mRNA	2.18	2.23	2.19	3.06	2.86	2.66
100129385	C9orf92	mRNA	0.12	0.08	0.34	0.92	0.73	0.16
100129396	FAM106CP	mRNA	0.66	0.58	0.28	0.24	0	0.23
100129480	MKRN2OS	mRNA	0.59	1.07	1.8	0.7	0.95	1.76
100129484	LOC100129484	mRNA	4.13	3.58	4.95	3.53	4.7	4.39
100129528	MUC8	mRNA	0.16	0.1	0.39	0.17	0.1	0.57
100129543	ZNF730	mRNA	1.4	1.63	0.91	1.24	2.6	1.26
100129583	FAM47E	mRNA	0.13	0.05	0.06	0.1	0	0
100129792	CCDC152	mRNA	0.18	0.45	0.24	0.49	0.54	0.33
100129842	ZNF737	mRNA	1.5	2.05	1.87	1.39	1.23	3.57
100129924	TMEM269	mRNA	0.14	0.07	0.28	0.47	0.1	0.38
10013	HDAC6	mRNA	5.01	4.74	5.82	5.66	4.24	7.03
100130086	HSFX2	mRNA	0.16	0	0	0	0.28	0
100130301	C8orf89	mRNA	2	2.02	2.09	2.24	0.89	3.07
100130311	C17orf107	mRNA	0.67	0.64	0.4	1.33	0.9	0.59
100130361	CXorf49	mRNA	0	0.02	0	0.1	0	0
100130519	TMEM221	mRNA	0.32	0.21	0.14	0.15	0.35	0.15
100130520	CD300H	mRNA	0.03	0	0	0	0	0
100130705	ATP6V1FNB	mRNA	0.58	0.54	0.34	0.51	0.27	0.47
100130733	LRRC70	mRNA	0.25	0.57	0.2	0.13	0.25	0.52
100130742	LRRC69	mRNA	0.09	0	0.03	0.1	0.26	0.71
100130771	EFCAB10	mRNA	0.99	1.56	1.74	1.13	0.82	1.48
100130827	SBK3	mRNA	0	0.16	0	0.08	0	0
100130890	TSTD3	mRNA	5.46	6.58	8.89	7.56	6.61	10.81
100130958	SYCE1L	mRNA	0.23	0.35	0.06	0.47	0.65	0.52
100131017	ZNF316	mRNA	5.87	6.32	8.05	6.61	4.93	9.18
100131187	TSTD1	mRNA	0.11	0	0.16	0.15	0.18	0.24
100131211	NEMP2	mRNA	1.63	1.79	1.62	1.65	2.12	2.98
100131244	ANKRD63	mRNA	0.02	0	0	0	0.05	0
100131378	C11orf91	mRNA	1.54	1.77	1.06	2.93	4.19	1.69
100131539	ZNF705E	mRNA	0	0	0.06	0.06	0.03	0.06
100131755	ARMCX4	mRNA	3.3	3.07	4.52	3.39	3.86	5.96
100131801	PET100	mRNA	18.96	14.89	18.33	18.53	16.74	17.09
100131827	ZNF717	mRNA	3.52	4.16	4.46	4.16	3.98	5.4
100131897	INSYN2B	mRNA	0.14	0.2	0.1	0.21	0.24	0.16
100132074	FOXO6	mRNA	0.17	0.1	0.06	0.36	0.19	0
100132247	NPIPB5	mRNA	23.02	19.54	19.56	20.47	17.91	25.54
100132386	KRTAP4-9	mRNA	0	0	0.1	0.09	0.1	0
100132406	NBPF10	mRNA	60.14	52.02	84.67	45.17	47.35	90.25
100132476	KRTAP4-7	mRNA	0	0.08	0	0	0	0
100132565	GOLGA8F	mRNA	0.15	0.25	0.02	0	0.05	0.02
100132911	DPH3P1	mRNA	0.15	0.06	0.2	0.18	0.07	0.12
100132963	SMIM9	mRNA	0	0	0.07	0	0	0
100132994	CXorf49B	mRNA	0	0.02	0	0.1	0	0
100133204	C9orf147	mRNA	0.03	0.16	0.81	0.41	0.63	0.51
100133220	GOLGA6L3	mRNA	0.42	0	0.15	0	0	0
100133251	PRR23D2	mRNA	0	0	0.02	0	0.07	0
100133301	100133301	mRNA	0.2	0.13	0.14	0.04	0.14	0.08
100133315	LOC100133315	mRNA	0.66	1.49	1.65	1.2	2.26	2.71
100133941	CD24	mRNA	0.37	0.23	0.54	0.29	0.44	0.41
100134934	TEN1	mRNA	9.44	9.22	12.69	7.88	7.41	10.19
100134938	UPK3BL1	mRNA	16.47	16.14	16.19	18.3	19.1	13.31
100137047	JMJD7	mRNA	1.57	2.62	1.6	1.76	2.16	1.83
100137049	PLA2G4B	mRNA	0.71	0	0.16	0	0	0.07
10014	HDAC5	mRNA	16.23	14.75	9.01	17.08	13.21	10.01
100142659	CTAGE8	mRNA	0.13	0.11	0.32	0.35	0.3	0.37
100144748	KLLN	mRNA	0.45	0.3	0.18	0.33	0.39	0.36
10015	PDCD6IP	mRNA	23.65	24.89	26.35	28.11	26.17	29.37
10016	PDCD6	mRNA	22.6	23.79	30.18	29.58	27.83	31.94
10017	BCL2L10	mRNA	0.15	0.25	0.16	0.08	0.85	0
100170229	SRRM5	mRNA	0.09	0.03	0.13	0.16	0.14	0.16
100170765	ERICH4	mRNA	0	0.04	0	0.11	0.06	0
100170841	EPOP	mRNA	0.54	0.51	0.37	0.44	0.82	0.51
10018	BCL2L11	mRNA	6.46	7.16	2.66	7.9	8.42	7.03
100188893	TOMM6	mRNA	30.2	30.54	22.03	27.97	36.57	18.63
10019	SH2B3	mRNA	16.76	20.9	27.31	16.23	20.15	52.38
100190949	C5orf52	mRNA	0.04	0	0.05	0	0	0
100191040	C2CD4D	mRNA	0	0	0.04	0	0	0
1002	CDH4	mRNA	0.28	0.9	0.31	0.18	0.37	0.05
10020	GNE	mRNA	7.94	7.3	6.81	6	6.85	7.25
10023	FRAT1	mRNA	0.52	0.34	0.47	0.51	0.37	0.89
10024	TROAP	mRNA	1.85	5.52	1.19	3.44	10.85	1.73
10025	MED16	mRNA	17.25	18.52	14.11	16.69	18.72	15.11
10026	PIGK	mRNA	4.52	5.16	4.92	5.32	4.5	5.7
100271715	ARHGEF33	mRNA	0.33	0.02	0.06	0.97	0.03	0.07
100271849	MEF2B	mRNA	1.2	1.05	0.93	0.58	0	0.58
100271927	RASA4B	mRNA	22.41	19.23	11.25	18.17	16.45	10.53
100272147	CMC4	mRNA	5.62	5.7	4.17	5.1	6.5	3.24
100287036	LOC100287036	mRNA	0.13	0.07	0.04	0.37	0.43	0.28
100287144	USP17L10	mRNA	0.52	0.52	0	0	0	0.2
100287171	WASHC1	mRNA	30.69	33.81	39.58	23.62	27.24	50.26
100287178	USP17L11	mRNA	0	0.01	0	0	0	0.02
100287205	USP17L12	mRNA	0	0.01	0	0	0	0.02
100287284	MANSC4	mRNA	0	0	0.02	0	0.07	0.12
100287327	USP17L17	mRNA	0	0	0.55	0	0	0
100287364	USP17L18	mRNA	0.08	0.01	0.15	0	0	1.01
100287404	USP17L19	mRNA	0	0.01	0	0	0	0.02
100287441	USP17L20	mRNA	0	0.01	0	0	0	0.02
100287478	USP17L21	mRNA	0.18	0.21	0.04	0.25	0.13	0.14
100287482	SMKR1	mRNA	0.08	0.26	0.04	0	0.11	0.11
100287513	USP17L22	mRNA	0	0.01	0	0	0	0.02
100287896	LOC100287896	mRNA	0.86	0.77	0.63	1	0.81	1.35
100287898	TTC34	mRNA	0.65	0.42	0.42	0.63	0.93	0.83
100287932	TIMM23	mRNA	29.37	32.85	29.35	34.83	38.88	31.03
100288072	SDR42E2	mRNA	0.32	0.55	0.16	0.4	0.11	0.05
100288142	NBPF20	mRNA	23.86	22.43	38.04	25.49	26.85	43.53
100288323	KRTAP21-3	mRNA	0.35	0	0	0	0	0
100288332	NPIPA5	mRNA	1.77	1.8	4.56	2.15	2.59	5.82
100288413	ERVMER34-1	mRNA	0.26	0.29	0.06	0.16	0.46	0.2
100288520	USP17L15	mRNA	2.39	0.98	2.07	2.7	1.51	4.53
100288562	LOC100288562	mRNA	0.07	0.06	0.04	0.05	0.08	0
100288695	LIMS4	mRNA	1.85	0.76	1.27	0.62	1.44	1.7
100288797	TMEM239	mRNA	0	0.02	0.01	0	0.08	0.09
100288801	FRG2C	mRNA	0.28	0.96	0.76	2.53	0.18	0.72
100289187	TMEM225B	mRNA	0.78	0.98	1.2	0.66	0.51	0.99
100289279	CNTNAP3C	mRNA	14.69	16.45	10.17	12.99	17.5	9.95
100289561	LOC100289561	mRNA	2.87	2.92	2.63	1.44	2.07	3.7
100289635	ZNF605	mRNA	4.49	3.19	4.72	3.7	4.18	6.07
100289678	ZNF783	mRNA	4.36	3.49	5.63	3.4	2.44	5.01
100293516	ZNF587B	mRNA	2.73	2.35	4.93	2.5	2.59	5.51
100293534	C4B_2	mRNA	0	0	0.13	0	0	0
1003	CDH5	mRNA	0	0.04	0.03	0.05	0.03	0.02
100302652	GPR75-ASB3	mRNA	1.08	2.34	1.56	3.06	1.08	1.97
100302736	TMED7-TICAM2	mRNA	6.59	9.52	5.49	6.31	9.08	6.6
100303755	PET117	mRNA	2.43	2.74	2.65	0.51	3.26	3.22
100310812	SPDYE2B	mRNA	0.19	0.21	0.14	0.05	0.1	0.11
100310846	ANKRD61	mRNA	0.1	0	0.07	0.07	0	0.21
10036	CHAF1A	mRNA	3.71	8.02	3.15	5.96	10.56	4.62
10038	PARP2	mRNA	2059.73	2053.7	1813.46	3076.65	2558.38	3204.66
100381270	ZBED6	mRNA	23.76	25.08	35.67	25.49	25.35	36.49
10039	PARP3	mRNA	7.11	7.94	7.36	8.46	7.56	8.3
1004	CDH6	mRNA	60	62.8	22.92	60.02	44.93	24.74
10040	TOM1L1	mRNA	4.91	5.28	4.81	6.27	5.42	7.4
10042	HMGXB4	mRNA	7.31	7.93	8.28	7.14	8.51	8.48
10043	TOM1	mRNA	20.34	19.19	28.12	23.91	19.54	36.01
10044	SH2D3C	mRNA	0.03	0	0.01	0.1	0.09	0
10046	MAMLD1	mRNA	5.1	5.68	12.32	5.36	7.16	7
100462981	MTRNR2L2	mRNA	0.52	0	1.32	1.22	0.63	1.08
100463289	MTRNR2L5	mRNA	0	0	0.02	0	0	0
100463486	MTRNR2L8	mRNA	0.14	0.15	0.26	0	0.93	0.19
10048	RANBP9	mRNA	19.41	25.8	36.88	23.98	25.04	44.69
10049	DNAJB6	mRNA	44.16	42.98	45.89	39.61	39.67	47.59
100499483	CCDC180	mRNA	0.64	0.2	0.85	0.15	0.19	0.48
1005	CDH7	mRNA	0	0	0.01	0	0	0.03
100505385	IQCJ-SCHIP1	mRNA	8.91	10.98	8.76	5.48	6.27	4.99
100505502	LOC100505502	mRNA	0	0	0.06	0	0	0.07
100505573	INAFM2	mRNA	4.18	3.25	2.83	6.13	5.82	2.78
100505591	LRRC3C	mRNA	0.22	0.15	0.03	0.06	0	0
100505679	UBE2Q2L	mRNA	1.55	1.29	2.48	0.96	1.33	3.03
100505741	SPATA1	mRNA	0.63	0.36	0.44	0.17	0.96	0.22
100505767	SPDYE18	mRNA	0.23	0.06	0.16	0.29	0.37	0.1
100505841	LOC100505841	mRNA	0	0	0.13	0.04	0.26	0
100505876	CEBPZOS	mRNA	16.25	13.61	12.93	17.11	17.42	11.4
100505989	SMIM31	mRNA	0.04	0.07	0.02	0.04	0	0.03
100506012	PPP5D1	mRNA	0.45	0.77	0.95	0.99	1.87	2.13
100506084	ARL17B	mRNA	2.98	2.81	3.58	3.76	5.3	4.26
100506115	SMIM25	mRNA	0	0.01	0	0.22	0.23	0.23
100506127	GVQW3	mRNA	1.14	1.65	1.16	1.05	1.15	1.92
100506144	TMEM35B	mRNA	5.47	5.67	7.37	8.04	5.66	9.09
100506164	HSFX1	mRNA	0.63	0.86	1.17	0.49	0.58	1
100506243	KRBOX1	mRNA	0.43	0	0.11	0	0.34	0
100506374	EDDM13	mRNA	0	0	0.01	0	0	0
100506514	LOC100506514	mRNA	0.03	0.02	0.03	0.07	0.03	0.07
100506540	SPTY2D1OS	mRNA	0.6	0.36	0.67	0.43	1.83	0.14
100506564	THEGL	mRNA	1.43	1.26	1.79	0.8	1.95	2.17
100506581	C16orf95	mRNA	2.07	1.84	1.63	1.54	1.71	1.43
100506658	OCLN	mRNA	0.21	0.21	0.26	0.35	0.1	0.24
100506736	SLFN12L	mRNA	0.08	0.17	0.24	0	0.25	0.34
100506742	CASP12	mRNA	0.05	0.12	0.33	0	0.13	0.69
100507050	TPBGL	mRNA	0.09	0.1	0.04	0	0.1	0
100507055	LRCOL1	mRNA	0.12	0	0.12	0	0	0
100507290	ZNF865	mRNA	5.46	5.57	4.49	4.89	5.13	4.45
100507421	TMEM178B	mRNA	19.17	17.56	23.82	15.15	19.85	10.17
100507436	MICA	mRNA	30.83	27.58	26.27	24.33	25.37	17.45
100507588	TGFBR3L	mRNA	4.74	5.9	2.46	3.42	4.91	1.59
100507607	NPIPB9	mRNA	3.88	2.09	3.61	4.81	3.5	4.93
100507650	RNF212B	mRNA	0.19	0.08	1	0.55	0.45	0.5
100507679	MUC22	mRNA	0.01	0	0.01	0	0	0
100507747	C13orf46	mRNA	1.77	1.59	3.5	3.44	3.68	4.72
100509620	LOC100509620	mRNA	0.57	0.87	1.29	1.34	0.89	1.94
10051	SMC4	mRNA	6.19	12.55	4.68	9.23	21.07	8.18
10052	GJC1	mRNA	6.33	8.3	4.92	7.62	8.47	6.68
100526693	ARPC4-TTLL3	mRNA	0.51	1.51	2.35	2.27	1.42	3.54
100526694	MSANTD3-TMEFF1	mRNA	2.34	3.11	3.28	2.68	2.28	3.58
100526737	RBM14-RBM4	mRNA	0	2.07	0.26	0	0	0.81
100526739	CENPS-CORT	mRNA	1.25	0.55	0.33	0	0.93	0.92
100526740	ATP5MF-PTCD1	mRNA	0	0	0.4	0	0	0
100526760	ABHD14A-ACY1	mRNA	0	0	0.63	0	0	1.74
100526761	CCDC169-SOHLH2	mRNA	0.08	0	0	0.37	0	0
100526767	RNF103-CHMP3	mRNA	0.75	0.34	0.37	0.49	1.09	0
100526772	TMEM110-MUSTN1	mRNA	0.29	0.13	0.92	0.66	0.83	1.72
100526783	C15orf38-AP3S2	mRNA	3.78	3.52	2.24	5.41	3.69	2.1
100526794	NT5C1B-RDH14	mRNA	0.17	0.19	0.44	0.17	0.17	1.09
100526832	PHOSPHO2-KLHL23	mRNA	0.01	0.27	0.4	0.27	0	0
100526835	FPGT-TNNI3K	mRNA	0.06	0.1	0.13	0.06	0.03	0.1
100526842	RPL17-C18orf32	mRNA	3.81	4.13	3.26	4.42	2.74	4.98
100527943	TGIF2-RAB5IF	mRNA	0	0	0.06	0.42	0	0
100527963	PMF1-BGLAP	mRNA	2.41	3.83	4.4	1.49	1.87	2.13
100527978	TMEM56-RWDD3	mRNA	0.2	0.23	0.63	0.71	0	0.43
100528020	FAM187A	mRNA	0.27	0.3	0.38	0.19	0.07	0.44
100528021	ST20-MTHFS	mRNA	2.25	2.7	2.84	2.93	2.46	2.3
100528030	POC1B-GALNT4	mRNA	0.33	0.14	0.6	0.36	0	0
100528062	ARMCX5-GPRASP2	mRNA	15.48	16.31	20.69	14.85	13.18	27.65
100528064	NEDD8-MDP1	mRNA	1	0.82	1.32	2.13	0.93	2.27
100529063	BCL2L2-PABPN1	mRNA	6.4	8.35	2.27	4.84	3.7	0.57
100529097	RPL36A-HNRNPH2	mRNA	13.3	9.7	7.26	13.5	15.25	8.33
100529144	CORO7-PAM16	mRNA	0.38	0.21	0.89	1.02	0	0.72
100529215	ZNF559-ZNF177	mRNA	1.57	0.75	1.72	0.45	1.16	2.64
100529239	RPS10-NUDT3	mRNA	23.62	18.14	30.31	17.75	13.99	20.83
100529240	ZNF816-ZNF321P	mRNA	0	0	0.64	0	0.23	0.32
100529241	HSPE1-MOB4	mRNA	1.96	0.74	4.32	1.54	4.14	1
100529257	SYNJ2BP-COX16	mRNA	0.38	0.38	0.5	0.42	0.35	1.05
100529261	CHURC1-FNTB	mRNA	4.36	4.52	7.4	3.26	4.17	6.64
10053	AP1M2	mRNA	0.12	0.26	0.08	0.22	0.13	0
100532726	NDUFC2-KCTD14	mRNA	0.59	0.6	0.4	0.91	0.62	0.56
100532731	COMMD3-BMI1	mRNA	0.04	0	0	0	0.46	0
100532736	MINOS1-NBL1	mRNA	0.79	0.09	1.42	0.74	0.42	0.23
100533105	C8orf44-SGK3	mRNA	2.13	1.21	3.55	1.93	1.27	2.27
100533106	ZHX1-C8orf76	mRNA	2.32	3.78	3.35	2.38	4.5	5.24
100533178	PRORY	mRNA	0.03	0	0	0	0	0
100533183	ZNF664-RFLNA	mRNA	1.7	1.43	3.2	2.91	0.69	2.12
100533467	BIVM-ERCC5	mRNA	9.51	7.14	11.58	10.09	9.92	10.84
100533496	TVP23C-CDRT4	mRNA	9.85	6.92	10.39	9.96	10.93	12.02
100533952	RBAK-RBAKDN	mRNA	0	0	0.23	0.3	1	0.35
100534012	TNFAIP8L2-SCNM1	mRNA	1.67	2.13	1.72	0.7	1.45	1.72
100534592	URGCP-MRPS24	mRNA	0.8	0.06	0.81	0.03	0.6	0.15
100534599	ISY1-RAB43	mRNA	11.39	10.88	11.5	12.39	11.97	12.79
10054	UBA2	mRNA	16.26	19.34	15.29	18.12	20.61	20.57
10055	SAE1	mRNA	40.78	42.02	41.88	48.62	56.08	42.34
10056	FARSB	mRNA	13.54	17.33	11.06	15.26	21.62	10.89
10057	ABCC5	mRNA	7.22	6.65	8.75	7.56	6.69	12.83
10058	ABCB6	mRNA	9.02	7.51	6.76	9.28	8.6	7.12
10059	DNM1L	mRNA	10.85	11.79	11.44	12.91	13.62	13.21
1006	CDH8	mRNA	8.18	10.99	14.38	8.16	9.75	17.83
10060	ABCC9	mRNA	3.9	3.71	4.88	3.42	3.8	5.77
10061	ABCF2	mRNA	18.1	19.39	16.52	18.24	21.82	17.06
10062	NR1H3	mRNA	3.43	3.1	2.44	4.03	3.01	3.25
10063	COX17	mRNA	12.31	18.36	7.26	9.57	14.97	5.27
100631383	FAM47E-STBD1	mRNA	0.1	0	0.1	0.06	0.42	0
100652748	TIMM23B	mRNA	14.19	15.05	25.99	14.58	11.83	26.3
100652824	KIAA2012	mRNA	0	0.35	0.26	0.35	1.11	0.22
100652901	LOC100652901	mRNA	17.1	18.36	25.67	16.56	16.87	31.23
100653049	LOC100653049	mRNA	105.55	106.11	61.93	72.63	110.36	58.42
100653133	LOC100653133	mRNA	0.1	0	0.02	0.21	0.08	0.07
100653515	CEP295NL	mRNA	3.56	2.89	4.39	1.17	1.6	3.84
10066	SCAMP2	mRNA	30.67	32.08	25.81	30.36	32.62	32.45
10067	SCAMP3	mRNA	32.79	35.52	26.74	35.9	40.67	28.5
10068	IL18BP	mRNA	2.44	2.39	5.61	3.19	3.25	7.05
10069	RWDD2B	mRNA	6.41	7.58	7.48	7.19	8.93	7.84
10071	MUC12	mRNA	0.2	0.24	0.25	0.08	1.36	0.62
10072	DPP3	mRNA	16.87	16.81	13.74	18.2	19.22	13.8
10073	SNUPN	mRNA	9.45	8.61	9.22	10.01	9.06	9.65
10075	HUWE1	mRNA	29.89	31.44	39.41	34.01	33.1	37.16
10076	PTPRU	mRNA	7.62	6.58	6.22	10.77	6.33	7.68
10077	TSPAN32	mRNA	0.05	0	0	0.19	0	0.24
10078	TSSC4	mRNA	11.43	11.72	10.99	10.19	10.52	9.9
10079	ATP9A	mRNA	14.82	13.14	17.18	17.04	12.77	19.13
1008	CDH10	mRNA	6.02	4.71	4.42	7.5	4.81	7.49
10081	PDCD7	mRNA	4.89	4.32	5.31	5.3	4.6	7.34
10082	GPC6	mRNA	1.49	1.41	2.48	1.65	1.27	3.37
100820829	MYZAP	mRNA	0.38	1.06	0.4	0.68	0.8	0.91
10084	PQBP1	mRNA	12.27	14.32	13.7	15.17	14.09	13.32
10085	EDIL3	mRNA	37.26	35.53	37.25	31.07	28.74	24.46
100861412	FSBP	mRNA	0.75	0.57	1.19	0.44	0.25	1.92
100862671	TMEM265	mRNA	1.33	1.12	2.89	1.61	1.55	3.15
10087	COL4A3BP	mRNA	9.37	8.6	10.94	9.79	8.41	12.92
100873985	MED14OS	mRNA	0.08	0.18	0.08	0	0	0
100874261	CCDC200	mRNA	213.57	199.36	177.23	241.96	303.74	219.67
100885848	PTGES3L	mRNA	0.77	0.3	0.42	0.37	0.39	0.39
100885850	PTGES3L-AARSD1	mRNA	0.49	0.49	0.45	0.36	0.26	0.22
10089	KCNK7	mRNA	0	0.06	0	0.07	0	0.08
1009	CDH11	mRNA	96.57	93.41	157.77	74.07	80.37	162.06
10090	UST	mRNA	14.43	12.95	14.89	10.84	10.73	12.79
10092	ARPC5	mRNA	83.67	92.62	62.4	70.8	86.1	48.41
10093	ARPC4	mRNA	103.16	98.37	69.71	91.41	90.78	52.38
10094	ARPC3	mRNA	86.71	97.28	75.05	90.44	104.01	73.01
10095	ARPC1B	mRNA	84.23	83.1	67.69	91.7	97.57	68
10096	ACTR3	mRNA	42.51	43.94	38.62	38.43	42.81	27.33
10097	ACTR2	mRNA	103.95	102.47	77.45	89.74	102.67	49.48
10098	TSPAN5	mRNA	12.93	14.19	18.13	13.39	13.04	22.15
10099	TSPAN3	mRNA	66.16	68.4	78.52	70.4	70.97	81.39
100996259	FAM106B	mRNA	0	0.36	0.14	0.08	0.1	0.31
100996274	LOC100996274	mRNA	0.23	0.22	0.37	0.13	0.04	0.52
100996379	LOC100996379	mRNA	0.25	0.15	0.5	0.21	0.16	0.7
100996413	LOC100996413	mRNA	0.02	0	0.01	0.09	0.03	0.03
100996492	CTXND1	mRNA	0	0	0.07	0.41	0.24	0.31
100996598	LOC100996598	mRNA	0.48	0.13	0.27	0	0	0.17
100996693	LOC100996693	mRNA	0.18	0.52	0.08	0.47	0.19	0.13
100996709	LOC100996709	mRNA	0.63	1.21	0.69	0.6	0	0.29
100996717	NOTCH2NLC	mRNA	20.33	20.62	22.3	15.71	15.49	21.38
100996741	100996741	mRNA	0.27	0.23	0.62	0.14	0.07	0.94
100996746	SPDYE11	mRNA	1.98	1.97	4.58	4.01	2.39	5.54
100996747	LOC100996747	mRNA	0.06	0	0.08	0	0	1.17
100996750	LOC100996750	mRNA	0	0	0.03	0	0.1	0
100996758	NPY4R2	mRNA	1.09	1.17	0.66	1.33	1.58	0.45
100996763	NOTCH2NLB	mRNA	27.58	24.47	39.5	27.11	23.51	35.27
100996842	LOC100996842	mRNA	1.76	1.36	1.87	1.76	1.03	1.67
100996911	LOC100996911	mRNA	0.35	0.34	0.99	0.66	0.6	1.05
100996928	C7orf55-LUC7L2	mRNA	1.49	2.24	0.9	2.68	0.94	1.8
100996939	PYURF	mRNA	11.29	10.93	9.83	11.87	12.55	8.5
101	ADAM8	mRNA	0.11	0	0.1	0.16	0.21	0.23
1010	CDH12	mRNA	3.43	3.94	12.96	7.22	7.15	21.12
10100	TSPAN2	mRNA	1.74	0.94	1.5	0.33	0.38	0.06
10101	NUBP2	mRNA	14.59	18.02	10.79	18.29	20.08	8.14
10102	TSFM	mRNA	6.4	6.93	8.76	7.53	7.84	6.49
10103	TSPAN1	mRNA	0.17	0.94	0.4	0.54	0.9	0.24
10105	PPIF	mRNA	28.35	33.58	24.47	49.15	54.26	31.88
101059906	LOC101059906	mRNA	0.53	0.24	1.46	0.37	2.41	0.59
101059915	LOC101059915	mRNA	0	0	0.19	0.17	0.07	0.17
101059918	GOLGA8R	mRNA	1.11	0.73	1.45	0.37	0.91	2.19
101059938	NPIPA7	mRNA	8.1	9.68	17.81	9.69	7.38	24.68
101059949	LOC101059949	mRNA	0.07	0.32	0.14	0.2	0.23	0
101059953	NPIPA8	mRNA	3.89	3.53	5.88	2.52	3.38	4.95
10106	CTDSP2	mRNA	47.99	47.6	56.22	55.04	45.04	58.83
101060017	LOC101060017	mRNA	0	0	0.03	0.07	0	0.07
101060022	LOC101060022	mRNA	0.32	0.09	0.16	0.15	0.25	0.11
101060024	LOC101060024	mRNA	0.05	0.11	0	0.21	0.16	0.07
101060179	LOC101060179	mRNA	3.83	2.91	3.09	3.94	2.81	2.26
101060200	ZNF891	mRNA	1.52	0.86	1.58	1.28	0.62	2.07
101060226	NBPF19	mRNA	156.98	143.87	174.51	121.98	118.77	187.11
101060321	TBC1D3G	mRNA	2.29	2.32	4.15	2.7	2.95	5.42
101060341	LOC101060341	mRNA	0.52	0.45	0.51	0.35	0.58	0.97
101060351	TBC1D3K	mRNA	0.74	0.77	1.15	0.61	0.6	1.09
101060376	TBC1D3L	mRNA	1.94	1.53	3.1	2.32	1.92	3.28
101060389	TBC1D3D	mRNA	1.56	1.72	3.22	1.95	1.78	3.97
101060684	NBPF26	mRNA	1.37	1.61	1.91	1.48	1.84	2.11
10109	ARPC2	mRNA	158.55	171.33	152.41	153.59	180.76	118.76
10110	SGK2	mRNA	0.15	0.18	0.31	0.36	0.41	0.23
10111	RAD50	mRNA	7.53	7.99	9.98	8.85	8.32	11.72
10112	KIF20A	mRNA	3.69	6.65	2.21	8.11	17	3.18
10113	PREB	mRNA	18.34	18.82	13.51	15.55	17.52	12.55
10114	HIPK3	mRNA	16.64	17.04	21.05	14.82	15.32	21.43
10116	FEM1B	mRNA	14.05	16.26	10.87	13.9	13.37	10.55
10117	ENAM	mRNA	0.04	0.07	0.03	0.08	0.04	0.05
101180976	IFNL4	mRNA	0	0.05	0	0	0	0
1012	CDH13	mRNA	6.16	6.55	7.89	5.04	4.08	6.5
10120	ACTR1B	mRNA	14.45	14.01	15.45	14.87	14.33	11.28
10121	ACTR1A	mRNA	45.68	45.87	39.93	49.85	50.03	36.49
10123	ARL4C	mRNA	26.08	24.54	27.56	28.13	22.03	22.93
10124	ARL4A	mRNA	3	3.97	2.48	2.31	3.98	2.5
10125	RASGRP1	mRNA	1.05	0.99	1.83	0.29	0.48	0.41
10126	DNAL4	mRNA	3.06	2.86	4.31	3.41	3.43	4.38
10127	ZNF263	mRNA	5.91	5.54	7.17	6.63	6	7.57
10128	LRPPRC	mRNA	20.3	19.79	22.85	23.95	23.98	23.01
10129	FRY	mRNA	3.81	2.91	6.87	3.06	2.11	5.47
1013	CDH15	mRNA	0.22	0.42	0.31	0.3	0.08	0.1
10130	PDIA6	mRNA	99.34	104.79	99.56	97.62	105.22	94.31
10131	TRAP1	mRNA	14.94	15	9.9	16.41	20.53	9.1
10133	OPTN	mRNA	50.57	47.57	81.56	52.12	48.19	73.42
10134	BCAP31	mRNA	58.04	60.09	48.61	59.29	59.64	53.32
10135	NAMPT	mRNA	16.38	14.95	35.66	25.92	22.61	71.43
10137	RBM12	mRNA	8.79	8.47	13.6	8.44	9.66	15.21
10138	YAF2	mRNA	4.55	5.08	5.91	4.97	4.84	7.15
10139	ARFRP1	mRNA	9.82	10.61	12.16	10.85	10.76	10.33
10140	TOB1	mRNA	37.38	46.71	31.69	41.86	49.34	31.7
101410538	MMP24OS	mRNA	36.09	34.35	35.42	46.56	46.56	23.6
10142	AKAP9	mRNA	4.91	5.72	7.47	4.58	4.3	9.86
10144	FAM13A	mRNA	4.76	3.56	5.07	4.97	3.77	6.73
10146	G3BP1	mRNA	47.59	49.4	57.4	48.24	60.74	58.5
10147	SUGP2	mRNA	17.25	18.61	17.79	16.18	17.18	18.7
10148	EBI3	mRNA	3.13	2.69	6.17	4.97	3.43	8.87
10149	ADGRG2	mRNA	0.06	0	0.03	0	0.07	0.02
1015	CDH17	mRNA	0	0	0.03	0	0.03	0.93
10150	MBNL2	mRNA	15.35	15.69	16.74	14.06	14.96	14.79
10152	ABI2	mRNA	7.18	8.75	8.11	10.91	10.25	10.74
10153	CEBPZ	mRNA	6.97	8.05	8.71	8.64	8.95	10.87
10154	PLXNC1	mRNA	0.6	0.83	2.67	1.78	0.5	5.74
10155	TRIM28	mRNA	56.07	63.3	44.97	60.13	75.91	47.96
10156	RASA4	mRNA	14.38	12.54	6.22	16.1	12.89	6.25
10157	AASS	mRNA	2.08	1.93	3.74	1.85	1.78	3.21
10158	PDZK1IP1	mRNA	0	0.1	0.18	0.13	0	0
10159	ATP6AP2	mRNA	37.14	35.04	51.45	41.58	34.88	48.43
1016	CDH18	mRNA	0.32	0.1	0.49	0.31	0.04	0.18
10160	FARP1	mRNA	25.78	24.3	20.68	21.36	19.85	18.55
10161	LPAR6	mRNA	0.9	0.7	1.81	1.09	0.82	3.68
10162	LPCAT3	mRNA	17.95	14.07	16.86	17.11	15.84	19.32
10163	WASF2	mRNA	27.17	29.65	32.52	32.16	30.4	33.43
10165	SLC25A13	mRNA	5.24	4.14	6.27	5.76	4.9	8.05
10166	SLC25A15	mRNA	1.56	1.44	1.63	1.42	1.31	1.58
10168	ZNF197	mRNA	2.13	2.2	3.34	2.94	2.92	4.75
10169	SERF2	mRNA	89.57	85.85	78.41	93.36	85.36	71.47
1017	CDK2	mRNA	11.11	18.02	7.5	16.27	25.63	9.1
10170	DHRS9	mRNA	0	0.11	0	0	0.08	0.07
10171	RCL1	mRNA	3.25	3.68	3.45	3	3.5	3.76
10172	ZNF256	mRNA	1.92	2.44	3.01	2.24	2.36	3.93
10174	SORBS3	mRNA	83.74	95.81	77.31	89.3	90.06	74.92
10175	CNIH1	mRNA	33.38	38.72	25.3	32.61	40.3	29.14
10179	RBM7	mRNA	6.43	8.19	8.1	6.42	7.39	7.68
1018	CDK3	mRNA	0.16	0.21	0.8	0.86	0.26	1.45
10180	RBM6	mRNA	12.19	12.37	18.13	11.62	11.51	22.52
10181	RBM5	mRNA	20.47	19.52	31.65	25.84	21.14	39.53
10184	LHFPL2	mRNA	17.02	21.21	31.99	20.94	22.56	38.91
10186	LHFPL6	mRNA	22.03	20.21	40.25	26.9	23.99	38.98
10188	TNK2	mRNA	12.84	10.8	9.99	9.6	9.06	10.97
10189	ALYREF	mRNA	16.66	22.73	14.77	17.91	25.54	9.61
1019	CDK4	mRNA	30.07	27.36	30.61	35.3	28.73	30.59
10190	TXNDC9	mRNA	8.63	10.71	9.12	11.21	12.2	11.41
101927345	LOC101927345	mRNA	0.18	0.02	0.11	0.31	0.34	0.26
101927353	LOC101927353	mRNA	0.3	0.19	0.53	1.52	0.63	0.94
101927423	PANO1	mRNA	0.96	0.83	0.69	0.81	0.81	0.76
101927506	LOC101927506	mRNA	5.03	6.85	9.49	6.4	9.43	7.48
101927509	LOC101927509	mRNA	0.14	0.45	0.23	0.21	0.2	0.13
101927572	LOC101927572	mRNA	0.11	0.23	0.11	0.29	0.15	0.06
101927601	GOLGA6L19	mRNA	0.15	0.24	0.23	0.31	0.08	0.35
101927788	LOC101927788	mRNA	0	0.07	0.11	0	0	0.33
101927844	LOC101927844	mRNA	0.01	0.01	0.01	0.01	0.01	0.03
101928095	LOC101928095	mRNA	0.44	0.54	0.35	0.21	0.49	0.53
101928120	LOC101928120	mRNA	0.27	0.27	0.32	0.13	0.29	1.03
101928208	LOC101928208	mRNA	0.18	0.08	0.14	0.1	0.12	0
101928268	LOC101928268	mRNA	0	0	0.04	0	0	0
101928422	LOC101928422	mRNA	0.28	0.31	0.14	0.36	1.04	0.05
101928436	LOC101928436	mRNA	0.33	0.28	0.62	0.35	0.94	0.75
101928527	PIGBOS1	mRNA	3.57	3.35	3.65	3.08	3.02	3.66
101928548	LOC101928548	mRNA	1.29	0.55	0.72	0.67	0.5	1.03
101928592	LOC101928592	mRNA	1	1.02	1.47	1.33	1.04	1.73
101928601	MEI4	mRNA	0.03	0	0.07	0.06	0.06	0.06
101928635	LOC101928635	mRNA	1.53	1.46	1.41	1.3	1.5	3.69
101928722	LOC101928722	mRNA	0.07	0.04	0.02	0.08	0.03	0
101928764	LOC101928764	mRNA	0.17	0.23	0.07	0.11	0.04	0.17
101928841	LOC101928841	mRNA	0.35	0.8	0.24	0.58	1.6	0.21
101928991	CCDC92B	mRNA	0.27	0.17	0.3	0.21	0.19	0.22
101929097	101929097	mRNA	0	0.13	0	0	0.17	0
101929235	LOC101929235	mRNA	0	0	0.32	0	0.13	0.37
101929372	LOC101929372	mRNA	0.04	0.08	0.21	0.58	0.12	0.32
101929400	LOC101929400	mRNA	0.41	0.07	0.09	0.14	0.11	0
101929469	TEX52	mRNA	0	0.05	0	0	0	0
101929627	LOC101929627	mRNA	0.02	0	0	0	0	0
101929692	LOC101929692	mRNA	0.08	0.05	0.3	0.12	0.46	0.21
101929726	MYMX	mRNA	0.09	0.2	0	0	0	0
101929747	101929747	mRNA	0.82	0.27	0.53	0.62	0.55	1.12
101929805	LOC101929805	mRNA	0.02	0	0	0.08	0.03	0
101929895	LOC101929895	mRNA	0.37	0.72	0.31	0.37	0.57	1.17
101929937	LOC101929937	mRNA	0.61	0.71	1.63	0.83	0.51	1.17
101929959	LOC101929959	mRNA	5.67	5.77	8.64	6.77	5.62	8.37
10193	RNF41	mRNA	18.97	17.03	15.6	18.22	16.96	10.12
101930047	LOC101930047	mRNA	0	0	0.03	0	0	0
101930307	LOC101930307	mRNA	3.89	2.6	4.39	2.55	2.58	3.79
101930420	LOC101930420	mRNA	0	0.05	0.07	0.07	0.24	0.13
101930434	LOC101930434	mRNA	0.06	0.23	0.09	0.09	0.15	0.09
10194	TSHZ1	mRNA	7.54	6.43	6.78	12.69	8.59	10.04
10195	ALG3	mRNA	24.45	27.46	13.38	28.9	31.25	19.97
10196	PRMT3	mRNA	2.68	2.26	3.3	2.68	3.43	3.12
10197	PSME3	mRNA	26.34	28.52	24.76	32.12	36.16	27.03
10198	MPHOSPH9	mRNA	3.24	4.89	3.51	4.68	6.57	5.3
10199	MPHOSPH10	mRNA	4.91	4.79	6.72	5.77	6.32	8.64
102	ADAM10	mRNA	77.79	81.11	87.69	81.8	82.7	92.28
1020	CDK5	mRNA	10.94	12.93	7.31	7.21	10.6	6.77
10200	MPHOSPH6	mRNA	3.68	2.57	2.96	4.4	4.67	4.3
10201	NME6	mRNA	5.38	5.65	6.15	6.61	6.66	6.64
10202	DHRS2	mRNA	0.05	0.06	0.16	0	0.07	0.24
10203	CALCRL	mRNA	0.38	0.36	0.44	1.01	0.52	0.95
10204	NUTF2	mRNA	43.72	50.93	31.09	49.8	53.44	25.67
10206	TRIM13	mRNA	4.14	4.24	4.66	4.05	3.22	5.31
10207	PATJ	mRNA	2.85	2.48	2.32	2.85	1.79	3.72
10208	USPL1	mRNA	3.53	3.98	5.03	4.13	4.51	4.91
10209	EIF1	mRNA	227.1	216.82	222.79	238.4	229.16	154.87
1021	CDK6	mRNA	18.19	19.52	26.56	15.2	16.59	19.17
10210	TOPORS	mRNA	5.31	6.2	10.5	6.39	5.94	10.42
10211	FLOT1	mRNA	44.31	49.11	34.07	46.42	51.92	31.06
10212	DDX39A	mRNA	16.31	22.62	11.15	12.58	21.33	9.99
10213	PSMD14	mRNA	54.61	63.93	52.29	55.02	67.59	59.86
102157402	AK6	mRNA	7.64	9.65	5.52	9.09	8.53	5.62
10216	PRG4	mRNA	0.05	0	0.06	0.04	0.1	0.02
10217	CTDSPL	mRNA	10.51	9.83	12.3	11.32	10.9	15.75
10219	KLRG1	mRNA	0.03	0.05	0.11	0	0.19	0.12
1022	CDK7	mRNA	11.52	11.16	15.61	12.25	10.94	13.64
10220	GDF11	mRNA	6.48	6.56	4.46	5.77	5.65	2.73
10221	TRIB1	mRNA	9.91	14.81	3.32	11.41	15.99	4.53
10224	ZNF443	mRNA	1.16	1.44	1.49	0.55	0.77	1.95
10225	CD96	mRNA	0.1	0.07	0.22	0.1	0.17	0.29
10226	PLIN3	mRNA	84.14	85.96	53.48	95.41	103	51.55
10227	MFSD10	mRNA	26.16	27.39	20.95	21.6	27.59	18.42
10228	STX6	mRNA	12.01	10.6	8.58	12.82	9.72	8.98
102288414	C11orf98	mRNA	10.51	13.87	9.75	14.22	16.36	11.9
10229	COQ7	mRNA	2.25	1.56	2.6	2.82	2.52	3.09
10231	RCAN2	mRNA	3.4	1.71	6.16	6.28	2.55	4.88
10232	MSLN	mRNA	0.71	1.02	0.62	1.33	0.9	0.65
10233	LRRC23	mRNA	1.48	1.43	2.27	1.5	3.27	1.93
10234	LRRC17	mRNA	25.92	28.66	48.15	16.86	17.54	21.6
10235	RASGRP2	mRNA	0.5	0.49	0.55	0.12	0.31	0.3
10236	HNRNPR	mRNA	28.07	32.58	30.95	30.78	40.18	31.24
10237	SLC35B1	mRNA	18.61	21.87	17.21	18.29	20.99	17.63
10238	DCAF7	mRNA	20.46	20.79	24.15	22.4	21.58	26.3
10239	AP3S2	mRNA	4.39	4.93	8.02	5.35	6.7	10.77
1024	CDK8	mRNA	5.8	6.73	6.92	6.62	7.01	9.41
10240	MRPS31	mRNA	2.53	3.68	5.52	4.14	5.65	5.21
10241	CALCOCO2	mRNA	26.52	23.12	26.18	29.47	20.96	25.36
10242	KCNMB2	mRNA	0.03	0.03	0.04	0	0.04	0
10243	GPHN	mRNA	3.9	3.26	4.28	3.44	4.16	4.5
10244	RABEPK	mRNA	7.3	8.74	6.8	9.7	7.82	6.85
10245	TIMM17B	mRNA	14.31	15.81	10.78	16.12	16.21	12.31
10247	RIDA	mRNA	3.16	3.79	2.75	4.79	4.73	2.53
10248	POP7	mRNA	13.56	19.09	10.38	10.35	19.21	11.52
1025	CDK9	mRNA	15.38	14.81	16.62	14.45	15.22	20.96
10250	SRRM1	mRNA	21.01	25.28	21.68	22.03	28.98	27.39
10251	SPRY3	mRNA	1.96	2.21	4.18	1.63	1.84	4.39
10252	SPRY1	mRNA	3.34	3.18	7.95	2.73	4.03	13.93
10253	SPRY2	mRNA	3.64	7.19	5.59	4.18	6.64	4.47
10254	STAM2	mRNA	6.31	7.09	6.99	5.95	6.17	7.08
10256	CNKSR1	mRNA	0.03	0.03	0.01	0.04	0.13	0.19
10257	ABCC4	mRNA	5.58	5.07	7.14	6.09	6.25	8.64
1026	CDKN1A	mRNA	510.37	480.23	326.56	675.17	592.65	394.19
10260	DENND4A	mRNA	8.19	7.26	13.14	8.46	6.93	16.28
10262	SF3B4	mRNA	23.68	25.43	20.95	25.63	34.04	23.65
10263	CDK2AP2	mRNA	10.02	12.59	9.1	9.57	10.85	6.74
10265	IRX5	mRNA	0.2	0.26	0.18	0.75	0.47	0.28
10266	RAMP2	mRNA	0.93	0.41	0.51	0.39	1.2	0.65
10267	RAMP1	mRNA	13.2	8.72	5.93	9.87	9.37	5.72
10269	ZMPSTE24	mRNA	20.51	23.57	18.36	18.28	21.82	17.59
1027	CDKN1B	mRNA	12.72	16.52	8.61	13.8	16.88	8.52
10270	AKAP8	mRNA	7.04	7.14	7.13	7.47	7.66	9.66
10272	FSTL3	mRNA	61.41	70.34	33.65	37.14	55.49	19.44
102723360	LOC102723360	mRNA	0.07	0.48	0.02	0.93	0.19	0.01
102723382	LOC102723382	mRNA	0.64	0.18	0.26	0.1	0.05	0.15
102723451	FAM243B	mRNA	0.05	0	0.02	0	0	0
102723475	KCNE1B	mRNA	1.05	0.62	0.35	0.71	0.54	0.53
102723502	LOC102723502	mRNA	0.02	0.02	0.01	0.1	0.02	0.03
102723547	CSAG2	mRNA	0	0	0.05	0.13	0	0.26
102723553	SMIM11B	mRNA	7.3	5.67	3.05	1.77	4.16	3.64
102723555	SPDYE16	mRNA	0	0	0.24	0	0.01	0.37
102723623	LOC102723623	mRNA	0.04	0.01	0.1	0.02	0	0.17
102723722	LOC102723722	mRNA	0	0.09	0.28	0	0.27	0.19
102723728	LOC102723728	mRNA	0	0.04	0	0	9.16	3.75
102723730	LOC102723730	mRNA	0	0	0.05	0.38	0	0
102723750	LOC102723750	mRNA	0.22	0.15	0.63	0.53	0.82	1.05
102723796	TLE7	mRNA	0	0	0.03	0	0	0
102723859	TBC1D3E	mRNA	1.29	0.62	1.66	0.65	0.5	2.24
102723899	LOC102723899	mRNA	0	0.3	0.19	0.23	0.18	0.08
102723996	LOC102723996	mRNA	0.99	0.91	0.71	1.53	1.95	0.93
102724023	GATD3B	mRNA	15.78	11.62	13.84	17.49	15.73	11.9
102724159	LOC102724159	mRNA	2.34	2.71	2.01	3.11	1.58	2.46
102724197	LOC102724197	mRNA	0.11	0	0.09	0.17	0.21	0.1
102724200	LOC102724200	mRNA	0	0	0.65	0.18	0.45	0.25
102724219	LOC102724219	mRNA	3.59	4.67	4.17	4.31	3.8	3.36
102724250	LOC102724250	mRNA	10.8	10.47	10.89	9.72	10.23	16.39
102724265	LOC102724265	mRNA	0.03	0.04	0.12	0.02	0.01	0.05
102724334	LOC102724334	mRNA	0.43	0.28	0	0	0	0
102724398	CH507-42P11.6	mRNA	0.13	0.15	0.17	0.28	0.11	0
102724428	SIK1B	mRNA	8.73	13.26	2.73	6.87	6.38	0.66
102724473	GAGE10	mRNA	0	0.39	0	0	0	0
102724474	LOC102724474	mRNA	0.81	1.14	0.98	0.73	0.7	0.74
102724488	LOC102724488	mRNA	16.71	17.22	5.72	21.06	16.71	2.82
102724560	CBSL	mRNA	3.46	4.25	6.4	8.96	8.77	3.04
102724594	U2AF1L5	mRNA	0	0.04	0.08	0.04	0.19	0.32
102724631	POTEB3	mRNA	0	0	0.01	0	0	0
102724642	LOC102724642	mRNA	0.35	0.76	0.24	0.27	0.16	0.14
102724646	LOC102724646	mRNA	0.03	0.02	0.04	0.07	0.03	0.02
102724770	LOC102724770	mRNA	3.28	2.75	2.19	2.62	1.76	1.36
102724788	LOC102724788	mRNA	0.07	0	0.03	0	0	0
102724813	LOC102724813	mRNA	0.12	0.07	0.35	0.17	0	0.75
102724843	LOC102724843	mRNA	5.91	6.49	7.58	7.03	13.29	9.26
102724862	TBC1D3I	mRNA	1.56	1.04	2.24	1.59	1.81	3.09
102724877	LOC102724877	mRNA	0.04	0.04	0	0	0.49	0
102724951	LOC102724951	mRNA	1.69	0.9	2.26	1.05	1.3	1.84
102724965	LOC102724965	mRNA	0.4	0.41	0.47	0.58	0.45	0.55
102724985	LOC102724985	mRNA	12.19	14.1	11.31	11.99	14.27	14.47
102724993	LOC102724993	mRNA	8.47	8.23	12.14	8.39	5.69	19.81
102724995	LOC102724995	mRNA	0.81	0.95	0.94	0	0.22	2.02
102725035	LOC102725035	mRNA	0	0.05	0	0	0	0
102725180	LOC102725180	mRNA	0	0.06	0.09	0.11	0.19	0.64
10273	STUB1	mRNA	41	42.24	27.91	36.36	40.05	25.04
10274	STAG1	mRNA	13.42	13.22	21.71	13.33	14.24	24.49
10276	NET1	mRNA	25.56	30.88	24.33	31.12	36.81	40.2
10277	UBE4B	mRNA	13.56	12.86	12.09	18.28	14.8	10.62
10278	EFS	mRNA	17.48	18.28	12.18	19.06	18.54	15.45
10279	PRSS16	mRNA	0	0.08	0	0	0	0
1028	CDKN1C	mRNA	2.29	2.71	4.47	4.37	2.06	6.97
10280	SIGMAR1	mRNA	31.07	34.75	23.3	33.28	40.64	21.02
102800317	TPTEP2-CSNK1E	mRNA	3.11	4.34	8.2	3.41	3.44	6.7
10282	BET1	mRNA	4.55	7.45	6.9	6.24	8.01	10.55
10283	CWC27	mRNA	7.36	6.55	7.5	7.55	7.74	7.49
10284	SAP18	mRNA	19.25	19.12	20.27	22.17	21.48	24.3
10285	SMNDC1	mRNA	8.44	8.83	5.83	9.17	8.52	6.09
10286	BCAS2	mRNA	8.15	10.85	9.29	10.94	11.45	11.33
10287	RGS19	mRNA	8.83	10.15	4.53	7.42	7.38	4.5
10289	EIF1B	mRNA	22.89	22	21.35	21.36	22.26	24.21
1029	CDKN2A	mRNA	22.87	22.68	28.32	22.65	22.98	26.9
10290	SPEG	mRNA	20.31	15.35	15.27	18.5	14.18	12.74
10291	SF3A1	mRNA	14.12	15.07	16.47	18	19.26	20.83
10293	TRAIP	mRNA	0.64	1.53	0.79	2.26	2.05	1.31
10294	DNAJA2	mRNA	14.91	16.79	15.04	17.1	16.69	16.86
10295	BCKDK	mRNA	19.03	18.78	13.38	19.97	22.09	14.2
10296	MAEA	mRNA	19.64	19.93	22.91	20.42	19.55	24.51
10297	APC2	mRNA	4.02	2.87	4.43	5.47	4.29	9.12
10298	PAK4	mRNA	8.43	10.07	7.37	10.65	12.42	9.42
10299	2021-03-06	mRNA	33.64	32.05	36.33	34.17	35.44	37.1
103	ADAR	mRNA	48.64	51.57	96.67	72.54	67.45	119.27
1030	CDKN2B	mRNA	6.49	5.79	6.64	4.43	4.47	4.62
10300	KATNB1	mRNA	8.13	8.48	6.59	7.45	7.52	6.11
10302	SNAPC5	mRNA	2.34	2.21	3.72	4.78	4.04	3.77
10307	APBB3	mRNA	2.78	3.44	5.23	4.12	3.57	5.82
10308	ZNF267	mRNA	2.49	3.34	2.55	2.33	2.95	2.33
10309	CCNO	mRNA	0.13	0.11	0.05	0	0.15	0.16
1031	CDKN2C	mRNA	3.03	6.8	1.83	4.54	11.9	3.06
10311	VPS26C	mRNA	19.93	20.43	19.89	17.58	17.09	20.85
10312	TCIRG1	mRNA	34.47	36.06	27.77	31.51	34.29	32.93
10313	RTN3	mRNA	58.2	59.48	57.41	60.66	63.65	65.31
10314	LANCL1	mRNA	6.4	6.49	8.08	10.08	8.04	9.46
10316	NMUR1	mRNA	0.09	0.03	0	0.03	0	0
10317	B3GALT5	mRNA	0.08	0.15	0.13	0.19	0.16	0.27
10318	TNIP1	mRNA	64.05	62.65	86.02	65.34	74.27	78.56
10319	LAMC3	mRNA	0.02	0	0	0.05	0	0
1032	CDKN2D	mRNA	6.17	8.48	4.87	4.33	7.52	3.14
10320	IKZF1	mRNA	0	0	0.01	0	0	0.01
10322	SMYD5	mRNA	5.67	5.84	6.35	6.16	5.88	6.88
10324	KLHL41	mRNA	0.06	0.12	0.31	0.43	0.09	0.08
10325	RRAGB	mRNA	6.62	6.72	9.46	7.35	4.78	11.34
10326	SIRPB1	mRNA	2.28	2.38	1.88	1.87	4.35	3.61
10327	AKR1A1	mRNA	23.94	22.61	34.23	28.5	27.4	32.31
10328	EMC8	mRNA	9.55	11.4	9.85	10.8	12.17	7.86
10329	RXYLT1	mRNA	4.81	5.52	4.25	4.86	4.43	3.47
1033	CDKN3	mRNA	2.8	4.91	1.9	6.02	12.53	2.54
10330	CNPY2	mRNA	18.53	18.99	18.98	18.1	18.73	19.41
10333	TLR6	mRNA	0.88	0.83	1.26	1	0.95	1.85
103344718	HOTS	mRNA	0.02	0.08	0	0.2	0.19	0.02
10335	MRVI1	mRNA	28.79	18.15	16.11	23.94	12.81	6.51
10336	PCGF3	mRNA	7.81	8.07	9.26	8.67	8.93	9.94
10342	TFG	mRNA	67.82	81.05	64.05	72.04	85.74	77.09
10343	PKDREJ	mRNA	0.03	0.02	0	0.05	0.03	0
10344	CCL26	mRNA	1.61	1.04	1.59	1.88	1.52	4.37
10346	TRIM22	mRNA	20.71	20.49	66.99	30.02	22.57	100.51
10347	ABCA7	mRNA	2.54	1.98	2.23	2.1	1.95	2.17
10349	ABCA10	mRNA	0.09	0.08	1.52	0.22	0.09	2.18
10350	ABCA9	mRNA	0.36	0.54	7.51	0.85	0.9	19.53
10351	ABCA8	mRNA	0.16	0.32	0.79	0.6	0.61	2.74
10352	WARS2	mRNA	2.8	3.62	4.55	3.13	3.07	5.71
1036	CDO1	mRNA	0.3	0.24	0.12	0.8	0.52	0.17
10360	NPM3	mRNA	10.58	9.56	5.29	9.33	8.65	3.37
10361	NPM2	mRNA	0.22	0.09	0.24	0.22	0.25	0.2
10362	HMG20B	mRNA	20.67	22.1	20.04	24.01	26	19.48
10363	HMG20A	mRNA	8.53	8.54	8.61	10.1	8.28	9.92
10365	KLF2	mRNA	12.25	19.32	6.95	21.26	23.96	2.15
10367	MICU1	mRNA	15.44	15.22	18.92	16.12	16.23	17.21
10370	CITED2	mRNA	174.21	149.12	113.06	121.46	135.89	143.84
10371	SEMA3A	mRNA	1.55	2.22	3.34	2.91	4.1	13.46
10376	TUBA1B	mRNA	360.26	535.98	253.07	433.35	755.07	212.82
10379	IRF9	mRNA	18.93	31.54	40.91	36.37	35.36	53.73
1038	CDR1	mRNA	178.08	175.31	141.87	185.71	168.51	175.35
10380	BPNT1	mRNA	4.15	4.77	3.98	4.96	5.71	3.41
10381	TUBB3	mRNA	22.64	28.16	16.13	33.75	41.42	12.3
10382	TUBB4A	mRNA	0	0.13	0	0.04	0.05	0.04
10383	TUBB4B	mRNA	90.46	134.14	77.34	115.91	227.41	78.47
10384	BTN3A3	mRNA	3.51	4.1	11.98	6.34	4.74	22.72
10385	BTN2A2	mRNA	3.53	2.96	4.39	3.27	3.33	5.28
10388	SYCP2	mRNA	0.24	0.23	0.29	0.3	0.31	0.45
10389	SCML2	mRNA	0.5	0.71	0.58	0.55	0.81	0.86
1039	CDR2	mRNA	10.36	12.87	13.17	8.18	12	13.07
10390	CEPT1	mRNA	7.63	9.96	7.53	9.32	10.29	9.94
10391	CORO2B	mRNA	1.28	1.47	1.1	0.89	0.6	2.91
103910	MYL12B	mRNA	280.63	281.72	229.24	306.36	294.78	190.46
10392	NOD1	mRNA	8.6	9.44	11.27	9.32	10.09	13.6
10393	ANAPC10	mRNA	3.86	3.43	4.68	4.88	5.8	6.63
10395	DLC1	mRNA	30.01	33.78	30.03	22	24.24	21.61
10396	ATP8A1	mRNA	0.01	0	0.06	0.02	0.04	0.12
10397	NDRG1	mRNA	67.74	75.51	56.86	91.24	90.64	86.72
10398	MYL9	mRNA	812.38	749.4	400.12	648.76	655.61	176.83
10399	RACK1	mRNA	592.81	574.37	467.44	579.77	588.8	340.7
104	ADARB1	mRNA	52.18	52.6	23.18	45.87	43.3	39.62
1040	CDS1	mRNA	0.03	0.04	0.02	0.04	0.03	0.05
10400	PEMT	mRNA	12.6	12.88	10.8	14.34	16.57	13.39
10401	PIAS3	mRNA	22.69	23.19	18.72	19.26	21.7	17.97
10402	ST3GAL6	mRNA	0.31	0.69	0.67	0.21	0.29	0.47
10403	NDC80	mRNA	1.28	4.55	1.8	5.54	12.93	3.67
10404	CPQ	mRNA	9.36	7.6	14.37	11.14	8.5	14.79
10409	BASP1	mRNA	45.42	56.74	46.63	53.7	61.94	62.87
1041	CDSN	mRNA	0.03	0	0	0	0	0
10410	IFITM3	mRNA	527.27	667.24	726.11	793.71	670.29	1519.44
10411	RAPGEF3	mRNA	1.55	1.58	2	1.03	1.02	1.95
10412	NSA2	mRNA	32.36	32.01	33.05	30.61	36.11	34.12
10413	YAP1	mRNA	35.09	36.99	34.39	32.47	32.32	39.03
10417	SPON2	mRNA	124.27	95.36	120.99	130.81	81.49	72.39
10418	SPON1	mRNA	0.74	0	1.09	1.61	2.41	0.54
10419	PRMT5	mRNA	15.24	18.03	13.4	18.56	19.71	15.7
10420	TESK2	mRNA	1.85	1.76	1.98	1.94	1.82	3.99
10421	CD2BP2	mRNA	10.17	10.34	10.51	12.55	13.02	11.47
10422	UBAC1	mRNA	9.43	9.42	6.8	9.74	10.95	5.12
10423	CDIPT	mRNA	44.14	46.65	34.39	43.69	52.63	41.89
10424	PGRMC2	mRNA	17.7	18.11	22.76	18.97	18.63	22.1
10425	ARIH2	mRNA	14.8	15.66	19.98	14.71	15.51	22.05
10426	TUBGCP3	mRNA	8.99	9.25	8.36	8.96	11.85	10.1
10427	SEC24B	mRNA	13.16	14.4	14.9	13.78	14.16	19.99
10428	CFDP1	mRNA	13.74	14.29	10.32	12.27	12.29	11.55
1043	CD52	mRNA	0	0.17	0.15	0	0	0.21
10430	TMEM147	mRNA	56.19	56.74	36.95	52.83	48.03	48.94
10432	RBM14	mRNA	13.17	12.3	10.8	10.03	11.9	10.61
10434	LYPLA1	mRNA	11.29	12.47	10.29	10.12	11.79	12.39
10435	CDC42EP2	mRNA	28.49	31.67	46.24	38.92	39.84	41.71
10436	EMG1	mRNA	8.61	9.97	9.84	10.22	11.09	10.92
10437	IFI30	mRNA	7.4	6.67	17.99	13.88	10.34	46.44
10438	C1D	mRNA	2.17	3.86	2.12	2.98	3.68	2.67
10439	OLFM1	mRNA	0	0.03	0.06	0.08	0.04	0
10440	TIMM17A	mRNA	23.25	21.45	20.19	18.4	21.63	16.19
10443	N4BP2L2	mRNA	21.16	17.89	35.08	21.59	20.88	50.17
10444	ZER1	mRNA	16.72	15.46	18.1	18.73	16.13	18.99
10445	MCRS1	mRNA	12.57	14.64	13.48	13.97	18.11	14.4
10446	LRRN2	mRNA	0	0	0.03	0.02	0	0.06
10447	FAM3C	mRNA	22.08	24.69	22.72	17.83	23.83	23.82
10449	ACAA2	mRNA	37.92	39.38	21.48	38.98	39.75	20.36
10450	PPIE	mRNA	10.44	10.88	9.87	10.15	9.63	12.9
10451	VAV3	mRNA	0.2	0.3	0.02	0.11	0.44	0.11
10452	TOMM40	mRNA	16.06	16.8	12.45	15.96	23.56	11.59
10454	TAB1	mRNA	7.74	7.82	7.77	8.18	8.33	9.12
10455	ECI2	mRNA	16.54	21.84	21.2	20.55	25.42	21.45
10456	HAX1	mRNA	31.92	31.31	34.5	43.44	39.5	34.18
10457	GPNMB	mRNA	52.13	41.16	124.5	76.56	38.78	156.81
10458	BAIAP2	mRNA	9.86	9.13	8.12	13.49	11.75	10.32
10459	MAD2L2	mRNA	13.8	15.58	7.98	12.79	15.32	10.85
10460	TACC3	mRNA	5.07	13.58	4.67	11.15	26.71	6.22
10461	MERTK	mRNA	0.14	0.14	0.28	0.53	0.35	0.26
10463	SLC30A9	mRNA	14.29	13.57	14.06	14.92	17.8	12.65
10464	PIBF1	mRNA	3.8	3.27	4.2	3.63	4.72	4.6
10465	PPIH	mRNA	5.85	7.76	7.5	8.17	11.08	8.09
10466	COG5	mRNA	11.47	11.49	11.31	8.09	10.32	11.22
10467	ZNHIT1	mRNA	49.8	55.7	38.25	47.53	56.14	29.9
10468	FST	mRNA	14.31	14.44	19.71	8.4	11.3	21.26
10469	TIMM44	mRNA	7.35	7.95	6.87	9.17	10.01	6
1047	CLGN	mRNA	0.15	0.11	0.08	0.14	0.2	0
10471	PFDN6	mRNA	12.47	10.85	7.95	13.06	15.06	12.1
10472	ZBTB18	mRNA	5.34	5.29	2.34	3.28	4.31	2.38
10473	HMGN4	mRNA	18.63	18.16	16.8	17.49	19.02	17.57
10474	TADA3	mRNA	30.35	27.3	23.47	29.36	28.58	21.91
10475	TRIM38	mRNA	14.7	12.6	20	12.8	14.2	30.98
10476	ATP5PD	mRNA	88.16	90.94	88.17	88.08	99.64	92.8
10477	UBE2E3	mRNA	25.99	26.33	27.21	27.65	27.87	31.53
10478	SLC25A17	mRNA	6.38	8.26	5.57	7.26	8.02	6.4
10479	SLC9A6	mRNA	5.87	6.9	6.2	5.54	6.11	5.26
1048	CEACAM5	mRNA	0.04	0	0.04	0	0.03	0
10480	EIF3M	mRNA	38.37	39.92	42.62	49.82	48.73	41.37
10482	NXF1	mRNA	13.42	13.33	17.21	14.22	16.7	18.98
10483	SEC23B	mRNA	10.45	10.99	10.06	10.84	14.14	10.65
10484	SEC23A	mRNA	44.52	48.92	36.17	41.45	45	29.98
10485	C1orf61	mRNA	0.74	0.4	1.21	0.62	0.99	1.26
10486	CAP2	mRNA	16.41	16.79	13.02	20.56	19.18	13
10487	CAP1	mRNA	156.67	171.96	117.72	137.78	164.11	83.32
10488	CREB3	mRNA	41.86	44.23	34.66	38.23	37.22	26.42
10489	LRRC41	mRNA	40.17	38.45	37.9	45.81	42.3	46.14
10490	VTI1B	mRNA	31.86	33.78	26.28	30.41	32	21.13
104909134	LINC02210-CRHR1	mRNA	0.03	0.08	0	0.42	0	0
10491	CRTAP	mRNA	42.95	41.75	39.05	46.11	40.95	41.13
10492	SYNCRIP	mRNA	28.54	31.82	30.89	32.65	38.77	33.09
10493	VAT1	mRNA	285.34	278.78	226.7	317.37	265.2	142.13
10494	STK25	mRNA	38.64	39.21	30.92	35.25	41.11	25.53
10495	ENOX2	mRNA	2.1	1.66	2.93	2.51	2.05	2.95
10497	UNC13B	mRNA	6.79	7.27	7.27	5.92	7.87	6.74
10498	CARM1	mRNA	24.14	25.19	20.18	26.46	29.67	20.68
10499	NCOA2	mRNA	6.72	6.48	8.28	7.96	5.92	12
1050	CEBPA	mRNA	0.08	0.2	0.03	0.25	0.17	0.18
10500	SEMA6C	mRNA	1.38	1.07	1.96	2.36	2.36	2.48
10501	SEMA6B	mRNA	0.12	0.04	0.07	0.45	0.09	0.05
10505	SEMA4F	mRNA	5.82	3.78	4.14	3.81	2.97	3.52
10507	SEMA4D	mRNA	0.26	0.18	0.53	0.23	0.29	0.34
10509	SEMA4B	mRNA	3.79	4.63	3.2	5.6	6.83	4.09
1051	CEBPB	mRNA	23.14	25.98	25.02	37.67	35.05	35.13
10512	SEMA3C	mRNA	27.69	37.1	80.8	24.12	34.05	53.45
10513	APPBP2	mRNA	9.05	9.43	11.91	13.95	10.79	13.4
10514	MYBBP1A	mRNA	14.61	15.49	11.87	15.3	16.38	13.3
10516	FBLN5	mRNA	96.55	84.98	92.61	101.14	76.58	70.67
10517	FBXW10	mRNA	2.04	2.53	2.35	4.12	3.2	3.51
10518	CIB2	mRNA	1.33	2.01	1.9	1.81	1.16	1.79
10519	CIB1	mRNA	39.77	45.01	38.39	37.28	49.7	35.5
1052	CEBPD	mRNA	30.02	37.62	40.2	33.72	29.77	46.95
10520	ZNF211	mRNA	1.94	1.68	2.48	2.4	2.16	2.78
10521	DDX17	mRNA	72.35	65.41	86.02	81.35	73.03	104.39
10522	DEAF1	mRNA	8.85	7.97	10.03	8.29	7.69	12.1
10523	CHERP	mRNA	10.32	12.27	10.97	12.22	12.72	12.18
10524	KAT5	mRNA	11.73	10.55	13.29	10.98	10.51	13.47
10525	HYOU1	mRNA	43.49	55.6	29.95	32.75	45.69	24.6
10526	IPO8	mRNA	10.76	8.61	8	8.18	9.48	12.07
10527	IPO7	mRNA	32.28	33.25	25.76	31.18	34.5	22.91
10528	NOP56	mRNA	15.66	16.52	18.02	17.44	19.59	19.82
10531	PITRM1	mRNA	33.96	36.99	31.72	39.76	40.4	32.58
10533	ATG7	mRNA	11.56	13.07	22.26	17.26	14.35	27.42
10534	SSSCA1	mRNA	13.4	16.25	9.15	14.08	19.46	9.86
10535	RNASEH2A	mRNA	11.09	18.02	12.81	17.91	27.13	15.09
10536	P3H3	mRNA	30.32	29.11	28.23	28.51	27.19	27.57
105369155	105369155	mRNA	0.26	0.28	0.63	0.47	0.73	1.2
105369205	LOC105369205	mRNA	1	0.7	0.62	0.56	0.33	0.12
105369214	LOC105369214	mRNA	0.11	0.08	0.04	0.2	0.06	0.15
105369230	105369230	mRNA	0	0	0.04	0	0.12	0.1
105369246	LOC105369246	mRNA	0.17	0.07	0.37	0.08	0.16	0.73
105369591	LOC105369591	mRNA	0.04	0.13	0.22	0.62	0.07	0
105369669	LOC105369669	mRNA	5.54	5.29	5.47	4.66	5.87	10.24
105369869	LOC105369869	mRNA	0.1	0.01	0.07	0.15	0.19	0.21
10537	UBD	mRNA	0	0	0.61	0.3	0.12	0.2
105370045	105370045	mRNA	0.1	0.33	0.65	0.14	0.16	0.71
105370092	LOC105370092	mRNA	0	0	0.01	0	0.02	0
105370378	LOC105370378	mRNA	0.05	0.08	0.09	0.03	0.04	0.23
105370399	LOC105370399	mRNA	0.05	0.04	0.06	0	0	0.15
105370579	LOC105370579	mRNA	0.33	0.3	0.28	0.19	0.41	0.22
105370641	LOC105370641	mRNA	1.09	1.47	0.58	0.45	0.8	1.32
105370706	LOC105370706	mRNA	0.62	0.54	0.68	0.4	0.3	0.58
105370733	LOC105370733	mRNA	0.14	0.15	0.12	0	0	0.2
105370748	105370748	mRNA	0.96	0.35	1.21	1.04	0	1.05
105370849	LOC105370849	mRNA	0.05	0.04	0.09	0.06	0.03	0.07
105371045	LOC105371045	mRNA	0	0	0.02	0	0	0.02
105371063	LOC105371063	mRNA	0.18	0.23	1.09	0	0	0
105371095	LOC105371095	mRNA	0	0.08	0.11	0.27	0	0.11
105371242	PPIAL4H	mRNA	0.03	0.03	0.01	0.04	0.04	0.04
105371371	LOC105371371	mRNA	0.72	0.92	1.4	1.28	1.18	2.13
105371448	LOC105371448	mRNA	0	0.01	0	0.01	0.02	0
105371727	LOC105371727	mRNA	0.09	0.21	0	0	0.15	0.13
105371921	LOC105371921	mRNA	0.34	0.27	0.32	0.56	1.06	0.23
105371930	LOC105371930	mRNA	0.02	0.15	0.11	0.06	0.08	0.07
105371932	LOC105371932	mRNA	0.52	0.88	0.93	0.52	0.78	1.24
105371933	LOC105371933	mRNA	0.43	0.13	0.15	0.08	0.3	0.51
105371944	LOC105371944	mRNA	0.22	0.12	0.11	0	0.17	0.3
105372109	LOC105372109	mRNA	0.94	0.75	1.22	0.64	0.76	1.75
105372269	LOC105372269	mRNA	0.09	0	0.2	0.51	0.14	0.24
105372319	LOC105372319	mRNA	0.11	0.09	0.16	0.04	0	0.35
105372412	LOC105372412	mRNA	0.16	0.04	0.16	0.13	0.11	0.16
105372704	LOC105372704	mRNA	0.04	0.05	0.38	0.17	0.27	0.35
105372798	LOC105372798	mRNA	0.19	0.25	0.19	0.43	0.46	0.4
105372824	LOC105372824	mRNA	1.43	1.72	1.62	1.45	1.47	1.55
105372836	LOC105372836	mRNA	0.57	0.56	0.84	0.99	1.3	1.85
105372883	LOC105372883	mRNA	0.16	0.02	0.08	0.04	0.06	0.06
105372978	LINC01638	mRNA	3.23	3.02	3.36	2.27	3.5	1.84
105373102	LOC105373102	mRNA	5.06	3.92	6.76	2.9	3.89	7.03
105373132	105373132	mRNA	1.06	1.01	1.59	1.23	1.16	1.09
105373154	LOC105373154	mRNA	0.17	0.29	0.17	0.6	0.07	0.29
105373244	LOC105373244	mRNA	0.07	0.07	0.1	0.06	0.14	0.28
105373289	LOC105373289	mRNA	0.77	0.45	0.76	0.71	0.55	0.71
105373314	LOC105373314	mRNA	0.36	0.2	0.17	0.16	0.26	0.24
105373347	LOC105373347	mRNA	0	0.01	0.01	0	0	0.01
105373381	LOC105373381	mRNA	0	0.04	0	0.04	0.02	0
105373780	LOC105373780	mRNA	0.16	0.2	0.37	0.21	0.07	0.06
105373926	105373926	mRNA	0.01	0	0.02	0	0.02	0
105373989	LOC105373989	mRNA	0.49	0.96	0.25	0.9	0.88	0.12
105374013	LOC105374013	mRNA	0.98	1.06	1.28	1.26	1.24	2
105374089	LOC105374089	mRNA	0.03	0.03	0.25	0.76	0.61	0.21
105374103	LOC105374103	mRNA	0.03	0.03	0.06	0.06	0.02	0.19
105374301	LOC105374301	mRNA	1.05	0.89	1.34	0.8	0.87	1.25
105374314	LOC105374314	mRNA	0	0	0.02	0	0	0
105374811	LOC105374811	mRNA	0.98	0.4	0.92	1.4	1.82	1.21
105375106	LOC105375106	mRNA	0.09	0.31	0.4	0	0.15	0.75
105375112	LOC105375112	mRNA	0.1	0.34	0.76	0.29	0.67	0.5
105375355	UPK3B	mRNA	0.58	0.64	0.89	0.65	0.7	1.29
105375683	LOC105375683	mRNA	0.31	0.5	0.61	1.2	0.36	0.92
105376204	LOC105376204	mRNA	0.01	0.11	0.06	0.02	0.16	0.05
105376335	LOC105376335	mRNA	0.08	0.37	0	0	0	0
105376341	LOC105376341	mRNA	0	0	0.01	0	0.05	0
105376678	LOC105376678	mRNA	0.7	0.98	0.22	0.19	0.91	0.92
105376684	LOC105376684	mRNA	0.19	0.3	0.61	0.48	0.27	0.38
105376714	LOC105376714	mRNA	0.61	0.42	1.76	0.82	1.35	1.7
105376722	LOC105376722	mRNA	2.05	1.34	4.19	2.36	1.95	4.05
105376731	LOC105376731	mRNA	0.05	0	0	0	0	0
105376875	LOC105376875	mRNA	0.39	0.26	0.45	0.18	0.37	0.51
105377021	LOC105377021	mRNA	0.08	0.11	0.27	0.31	0.16	0.27
105377022	LOC105377022	mRNA	0	0.15	0.52	0.18	0	0.12
105377310	LOC105377310	mRNA	0.36	0.05	0.66	0.86	0.76	0.86
105377622	LOC105377622	mRNA	0	0	0.02	0	0	0
105377641	LOC105377641	mRNA	0.38	0	0	0	0.62	0
105377650	LOC105377650	mRNA	0.11	0.03	0.42	0.19	0.23	0.23
105377805	LOC105377805	mRNA	0.22	0.24	0.25	0.45	0.41	0.56
105378148	LOC105378148	mRNA	0	0	0.08	0	0	0
105378189	LOC105378189	mRNA	0.64	0.63	0.62	1.59	1.77	0.91
105378193	LOC105378193	mRNA	0.14	0	0.05	0	0.06	0
105378260	LOC105378260	mRNA	0	0	0.02	0	0	0
105378592	105378592	mRNA	0.1	0.14	0.2	0.09	0	0.17
105378862	LOC105378862	mRNA	0.09	0.14	0.22	0	0.32	0.17
105378947	LOC105378947	mRNA	0	0	0.08	0	0	0.19
105378949	LOC105378949	mRNA	0.56	0.61	0.37	1.18	0.76	0.88
105378952	KLF18	mRNA	0	0	0.01	0	0	0
105378979	LOC105378979	mRNA	0.12	0.03	0.33	0.07	0.13	0.81
105379045	105379045	mRNA	2.17	2.26	3.75	2.91	2.88	4.24
105379177	LOC105379177	mRNA	1.24	1.45	1.63	1.41	1.1	2.34
105379198	LOC105379198	mRNA	0.29	0.34	0.57	0.21	0.22	0.69
105379282	LOC105379282	mRNA	0.42	0.46	0.43	0.63	0.51	0.84
105379356	LOC105379356	mRNA	0.01	0.09	0.06	0.37	0.13	0.27
105379417	LOC105379417	mRNA	0	0	0.29	0.36	0	0.88
105379547	LOC105379547	mRNA	0.28	0.16	0.55	0.24	0.18	0.96
105379554	LOC105379554	mRNA	0	0	0.16	0	0	0
105379561	LOC105379561	mRNA	0.51	0.39	0.37	0.22	0.53	0.74
105379575	105379575	mRNA	0.08	0.14	0.24	0	0.23	1.12
105379752	LOC105379752	mRNA	9.68	8.73	5.32	6.53	6.6	6.65
10539	GLRX3	mRNA	23.43	27.08	20.29	26.71	31.89	23.64
1054	CEBPG	mRNA	6.58	6.88	6.8	8.6	8.45	7.6
10540	DCTN2	mRNA	40.98	42.3	34.72	38.56	42.41	28.62
10541	ANP32B	mRNA	38.25	41.47	28.25	43.58	53.58	31.56
10542	LAMTOR5	mRNA	36.51	38.32	32.83	36.57	35.79	26.77
10544	PROCR	mRNA	10.75	10.18	8.39	11.27	10.85	9.88
10548	TM9SF1	mRNA	20.55	24.23	22.75	23.35	23.49	30.21
10549	PRDX4	mRNA	52.65	50.59	47.79	46.53	53.46	49.57
10550	ARL6IP5	mRNA	44.5	50.32	55.04	60.75	57.85	53.83
10552	ARPC1A	mRNA	53.93	62.97	41.37	61.92	80.64	33.6
10553	HTATIP2	mRNA	10.86	13.47	12.95	13.43	12.85	18.12
10554	AGPAT1	mRNA	46.47	48.93	35.58	53.83	59.53	37.92
10555	AGPAT2	mRNA	23.51	23.98	18.32	25.27	23.11	22.64
10556	RPP30	mRNA	6.1	6.49	5.94	7.19	7.92	7.57
10557	RPP38	mRNA	3.48	4.66	5.88	5.04	5.18	8.25
10558	SPTLC1	mRNA	22.49	22.06	23.74	23.93	25.17	26.48
10559	SLC35A1	mRNA	4.19	3.7	4.25	5.48	5.06	4.53
1056	CEL	mRNA	0.17	0.11	0.33	0.6	0.33	0.32
10560	SLC19A2	mRNA	2.05	2.72	1.91	2.77	1.51	1.4
10561	IFI44	mRNA	4.65	8.95	34.87	15.74	14.61	62.14
10562	OLFM4	mRNA	0.22	0.09	0.46	0.1	0.14	0.38
10563	CXCL13	mRNA	0	0	0.1	0	0.29	0
10564	ARFGEF2	mRNA	80.39	76.28	151.9	70.12	89.39	209.83
10565	ARFGEF1	mRNA	8.77	9.21	12.53	9.8	9.08	15.54
10566	AKAP3	mRNA	0.16	0	0.11	0.17	0	0.62
10567	RABAC1	mRNA	141.32	138.34	124.89	137.35	135.87	105.08
10569	SLU7	mRNA	8.5	8.99	12.25	10.41	9.73	14.58
10570	DPYSL4	mRNA	5.53	3.44	3.45	5.75	4.2	4.5
10572	SIVA1	mRNA	13.5	14.99	10.66	14.39	18.11	9.21
10573	MRPL28	mRNA	24.75	27.67	20.55	28.19	31.63	18.88
10574	CCT7	mRNA	60.6	71.66	57.16	66.24	81.45	51.08
10575	CCT4	mRNA	40.91	45.77	34.34	49.81	55.65	28.86
10576	CCT2	mRNA	30.05	33.57	24.04	32.02	38.31	20.2
10577	NPC2	mRNA	79.26	77.54	108.85	94.96	74.71	88.46
10578	GNLY	mRNA	0	0.12	0.05	0	0	0.16
10579	TACC2	mRNA	3.48	3.27	4.44	5.14	4.38	8.37
1058	CENPA	mRNA	1.38	3.15	0.81	3.72	7.31	0.83
10580	SORBS1	mRNA	0.11	0.04	0.07	0.06	0.22	0.07
10581	IFITM2	mRNA	185.64	194.56	127.37	238.52	223.02	223.23
10584	COLEC10	mRNA	0.84	0.78	0.66	0.81	1.07	1.17
10585	POMT1	mRNA	10.56	9.5	9.95	11.88	11.94	10.35
10586	MAB21L2	mRNA	0.02	0.05	0.04	0	0.08	0.24
10587	TXNRD2	mRNA	5.69	6.22	6.73	7.94	6.16	5.96
10588	MTHFS	mRNA	1.29	1.75	1.63	1.47	2.19	2.48
10589	DRAP1	mRNA	60.92	77.95	66.75	71.6	89.49	69.67
1059	CENPB	mRNA	40.51	43.7	28.94	33.35	44.01	30
10590	SCGN	mRNA	0.09	0	0.07	0	0	0
10591	DNPH1	mRNA	14.69	12.96	13.12	17.32	14.92	6.27
10592	SMC2	mRNA	7.72	13.53	8.73	15.68	22.58	16.18
10594	PRPF8	mRNA	43	46.06	42.67	48.46	48.26	38.66
10595	ERN2	mRNA	0	0.02	0	0	0	0
10597	TRAPPC2B	mRNA	2.33	2.92	2.17	3.27	3.77	3
10598	AHSA1	mRNA	30.52	34.28	23.18	28.23	34.41	22.83
1060	CENPC	mRNA	3.03	3.74	6.71	3.89	3.5	9.17
10600	USP16	mRNA	6.04	6.5	9.24	7.87	7.69	10.62
10602	CDC42EP3	mRNA	176.1	192.03	134.1	146.4	154.79	146.68
10603	SH2B2	mRNA	0.93	0.54	0.34	1.12	0.64	0.67
10605	PAIP1	mRNA	16.08	15.57	17.89	16.36	17.37	20.8
10606	PAICS	mRNA	20.89	25.91	16.21	23.41	32.66	14.86
10607	TBL3	mRNA	7.69	8.76	7	9.16	9.4	7.56
10608	MXD4	mRNA	27.17	22.82	34.89	35.02	27.26	40.26
10609	P3H4	mRNA	35.87	40.51	20.35	29.93	34.82	22.37
10610	ST6GALNAC2	mRNA	0.16	0.05	0.24	0.53	0.3	0.14
10611	PDLIM5	mRNA	42.38	35.37	29.04	21.53	24.21	14.72
10612	TRIM3	mRNA	6.97	6.66	5.66	6.76	7.74	6.52
10613	ERLIN1	mRNA	14.69	17.39	12.03	19.8	21.8	16.34
10614	HEXIM1	mRNA	14.33	12.77	15.15	11.23	13.03	17.12
10615	SPAG5	mRNA	3.27	7.53	2.18	5.94	12.74	2.82
10616	RBCK1	mRNA	35.78	37.2	51.86	49.6	51.61	62.57
10617	STAMBP	mRNA	10.13	11.42	12.92	10.63	10.54	13.39
10618	TGOLN2	mRNA	47.78	50.07	45.54	53.77	54.36	48.79
1062	CENPE	mRNA	1.31	2.88	1.03	2.55	6.1	1.66
10620	ARID3B	mRNA	0.98	1.33	1.11	1.15	0.77	0.72
10621	POLR3F	mRNA	2.4	2.93	2.94	2.97	3.35	2.91
10622	POLR3G	mRNA	0.77	1.58	0.59	0.68	1.49	0.56
10623	POLR3C	mRNA	16.73	15.52	20.73	21.15	16.34	25.81
10625	IVNS1ABP	mRNA	20.28	21.03	15.15	19.99	19.05	15.53
10626	TRIM16	mRNA	52.82	42.47	47.52	51.02	37.73	42.51
10627	MYL12A	mRNA	301.05	303.93	254.6	285	294.26	190.86
10628	TXNIP	mRNA	57.7	78.16	92.79	114.33	107.87	228.59
10629	TAF6L	mRNA	6.7	5.65	5.82	5.19	6.27	6.25
1063	CENPF	mRNA	2.63	5.76	2.25	5.45	12.09	2.58
10630	PDPN	mRNA	0.06	0	0.01	0	0	0
10631	POSTN	mRNA	0.28	0.1	0.11	0.11	0.13	0.04
10632	ATP5MG	mRNA	32.32	35.79	25.87	39.85	41.61	23.68
10633	RASL10A	mRNA	0	0.29	0.41	0.08	0.15	0.15
10634	GAS2L1	mRNA	14.14	14.98	8.42	12.17	18.83	7.41
10635	RAD51AP1	mRNA	1.07	2.8	1.09	2.42	5.08	2.71
10636	RGS14	mRNA	1.14	1.2	0.96	1.22	0.71	0.6
10637	LEFTY1	mRNA	0	0.05	0	0.06	0	0.06
10640	EXOC5	mRNA	8.34	9.33	7.5	8.04	8.69	9.37
10641	NPRL2	mRNA	5.06	4.98	3.35	5.72	4.19	3.54
10642	IGF2BP1	mRNA	8.59	10.53	12.96	9.87	10.62	13.37
10643	IGF2BP3	mRNA	21.52	23.87	18.88	25.85	31.76	39.85
10644	IGF2BP2	mRNA	22.36	22.89	27.41	25.02	21.34	27.03
10645	CAMKK2	mRNA	12.18	13	15.32	14.86	12.86	16.86
10650	PRELID3A	mRNA	1.64	2.12	1.87	2.77	2.83	1.74
10651	MTX2	mRNA	7.19	8.01	9.83	9.82	10	9.56
10652	YKT6	mRNA	50.89	50.64	40.53	41.42	48.82	34.95
10653	SPINT2	mRNA	0.85	0.72	0.64	0.48	0.56	0.65
10654	PMVK	mRNA	7.2	6.25	6.35	7.49	7.26	6.34
10655	DMRT2	mRNA	0	0.04	0	0	0	0
10656	KHDRBS3	mRNA	3.66	4.64	2.66	3.27	3.08	1.62
10657	KHDRBS1	mRNA	27.58	28.44	35.74	34.18	40.04	39.33
10658	CELF1	mRNA	24.77	24.21	24.06	25.64	25.07	25.27
10659	CELF2	mRNA	1.55	0.96	1.27	1.07	0.89	0.55
1066	CES1	mRNA	0.14	0.23	0.35	0.15	0	0.25
10661	KLF1	mRNA	0.27	0.06	0.09	0.01	0.06	0.08
10664	CTCF	mRNA	7.4	9.24	8.97	8.74	10.06	12.36
10665	C6orf10	mRNA	0	0	0.15	0	0	0
10666	CD226	mRNA	0.09	0.01	0.06	0.21	0.15	0.2
10667	FARS2	mRNA	4.08	3.91	5.31	4.28	4.74	5.06
10668	CGRRF1	mRNA	3.33	2.91	3.52	2.42	2.44	5.57
10669	CGREF1	mRNA	1.17	1.45	1.16	0.98	0.7	0.35
10670	RRAGA	mRNA	38.77	37.64	35.88	43.09	45.16	38.52
106707243	PRH1-TAS2R14	mRNA	0.52	0.19	0.3	0.35	0.13	0.12
10671	DCTN6	mRNA	14.65	15.23	15.99	16.48	17.11	17.66
10672	GNA13	mRNA	17.72	21.34	17.26	23.52	21.76	23.54
10673	TNFSF13B	mRNA	0.51	0.37	1.73	0.52	0.43	3.91
10675	CSPG5	mRNA	0.07	0.03	0.15	0.14	0.25	0.19
10677	AVIL	mRNA	1.32	1.27	2.42	1.92	1.78	2.58
10678	B3GNT2	mRNA	7.04	6.69	5.64	5.91	6.47	4.73
10681	GNB5	mRNA	8.04	9.25	7.96	9.72	9.43	7.94
10682	EBP	mRNA	26.06	16.51	19.35	17.63	15.27	10.87
10683	DLL3	mRNA	0.03	0.07	0.04	0.14	0.16	0.13
10686	CLDN16	mRNA	0	0.02	0.01	0	0	0
106865373	WRB-SH3BGR	mRNA	0.08	0.52	0.32	0.77	0.36	0
10687	PNMA2	mRNA	13.8	15.12	18.51	15.06	15.94	15.56
1069	CETN2	mRNA	19.48	21.04	23.5	22.38	21.22	20.79
10691	GMEB1	mRNA	4.04	5.27	5.36	3.31	4.21	5.56
10692	RRH	mRNA	0.14	0	0.07	0	0.15	0.13
10693	CCT6B	mRNA	1.06	0.76	1.85	1.33	0.84	1.88
10694	CCT8	mRNA	43.72	49.58	36.58	46.65	56.5	33.36
10695	CNPY3	mRNA	16.6	16.67	15.95	17.41	17.32	19.95
10699	CORIN	mRNA	1.97	1.51	0.35	2.02	0.99	0.24
107	ADCY1	mRNA	0.1	0.01	0.16	0.23	0.07	0.03
1070	CETN3	mRNA	2.08	2.44	1.79	1.73	3.18	1.46
107080638	TBC1D7-LOC100130357	mRNA	0.17	0.69	0.72	0.72	1.81	1.88
107080644	CNPY3-GNMT	mRNA	4.02	3.76	3.52	4.02	4.19	7.23
1071	CETP	mRNA	0.76	1.39	1.22	0.66	1.09	1.14
10712	FAM189B	mRNA	25.58	23.85	18.84	22.67	23.91	18.12
10713	USP39	mRNA	13.86	16.21	13.34	14.51	13.14	11.89
10714	POLD3	mRNA	3.2	5.9	2.93	5.06	7.92	5.88
10715	CERS1	mRNA	0.37	0.1	0.18	0.25	0.07	0.06
10716	TBR1	mRNA	0	0	0.01	0.07	0.03	0.02
10717	AP4B1	mRNA	3.12	3.39	4.33	4.08	5.12	5.17
107181291	PYDC5	mRNA	0.01	0	0.12	0.02	0.04	0.02
1072	CFL1	mRNA	685.35	762	437.63	704.18	804.83	314.27
10720	UGT2B11	mRNA	0	0	0.04	0	0	0.11
10721	POLQ	mRNA	0.92	1.87	0.63	1.37	3.23	1.17
10723	SLC12A7	mRNA	5.25	4.48	10.07	6.39	4.53	13.37
10724	OGA	mRNA	28.57	25.35	41.32	28.17	24.92	39.23
10725	NFAT5	mRNA	40.04	38.91	44.09	30.23	26.77	48.71
10726	NUDC	mRNA	21.97	27.42	18.8	19.77	27.95	22.39
10728	PTGES3	mRNA	49.15	60.32	53.5	56.36	70.59	54.53
107282092	BOLA2-SMG1P6	mRNA	1.83	2.16	2.48	2.03	2.2	2.26
1073	CFL2	mRNA	29.48	33.27	22.89	25.72	27.13	15.11
10730	YME1L1	mRNA	33.44	37.41	39.23	38.92	37.92	42.43
107303344	SETDB2-PHF11	mRNA	3.39	5.68	5.26	3.5	2.96	4.79
10732	TCFL5	mRNA	6.6	5.97	4.12	5.71	5.54	4.38
10733	PLK4	mRNA	4.32	6.38	5.11	4.63	7.85	7.2
10734	STAG3	mRNA	0	0.06	0.03	0.13	0.12	0.07
10735	STAG2	mRNA	6.72	10.05	10.56	8.12	8.32	12.75
10736	SIX2	mRNA	3.34	2.03	0.55	4.01	3.06	1.72
10741	RBBP9	mRNA	3.8	3.94	3.96	4.85	5.7	4.29
10742	RAI2	mRNA	0.09	0.03	0.03	0.17	0.05	0.05
10743	RAI1	mRNA	12.86	12.69	13.27	15.35	14.54	17.74
10744	PTTG2	mRNA	0	0.14	0.38	0	0	0.37
10745	PHTF1	mRNA	8.94	8.25	10.97	10.56	9.66	14.13
10746	MAP3K2	mRNA	5.79	5.65	6.66	6.69	5.39	7.93
10749	KIF1C	mRNA	60.26	58.26	45.84	54.56	57.76	29.9
1075	CTSC	mRNA	22.02	22.77	30.57	23.1	28.45	59.37
10750	GRAP	mRNA	0.67	1.57	4.03	2.78	0.06	0
10753	CAPN9	mRNA	0.1	0	0.08	0.57	0.14	0.79
10755	GIPC1	mRNA	53.69	55.67	47.99	54.99	55.73	35.2
10758	TRAF3IP2	mRNA	15.94	16.93	21.8	19.03	19.89	34.36
10761	PLAC1	mRNA	0.05	0.11	0.18	0.33	0.04	0
10762	NUP50	mRNA	8.73	10.33	9.89	10.78	13.81	12.53
10763	NES	mRNA	7.97	9.01	4.7	9.47	10.22	5.71
10765	KDM5B	mRNA	18.58	15.86	29.98	20.55	15.72	31.84
10766	TOB2	mRNA	11.31	12.88	22.38	16.34	14	16.7
10767	HBS1L	mRNA	16.28	17.97	15.83	14.68	16.57	13.67
10768	AHCYL1	mRNA	21.8	21.79	24.54	28.61	28.21	26.05
10769	PLK2	mRNA	97.92	75.17	92.05	79.51	85.51	81.28
10771	ZMYND11	mRNA	10.14	10.88	13.26	10.85	11.75	14.46
10772	SRSF10	mRNA	10.88	12.94	11.55	13.28	16.17	14.01
10773	ZBTB6	mRNA	2.34	2.43	2.23	2.22	1.94	2.1
10775	POP4	mRNA	4.32	5.04	4.27	5.35	5.6	4.99
10776	ARPP19	mRNA	22.05	26.6	18.76	22.87	28.51	22.11
10777	ARPP21	mRNA	0.01	0	0.01	0.01	0	0
10780	ZNF234	mRNA	3.75	2.91	5.76	3.68	2.84	5.62
10781	ZNF266	mRNA	3.2	2.73	4.48	3.14	2.76	5.74
10782	ZNF274	mRNA	6.98	7.58	9.95	5.04	6.85	10.58
10783	NEK6	mRNA	33.82	33.89	26.14	37.03	31.04	31.92
10785	WDR4	mRNA	9.24	9.06	7.78	7.91	9.82	7.71
10787	NCKAP1	mRNA	54.13	59.13	47.19	52.93	55.5	44.7
10788	IQGAP2	mRNA	0.08	0.08	0.51	0.06	0.11	0.18
10791	VAMP5	mRNA	16.65	17.49	24.24	27.74	26.64	34.89
10793	ZNF273	mRNA	0.66	0.67	1.13	0.74	1.14	1.61
10794	ZNF460	mRNA	20.74	17.74	22.67	20.53	18.39	23.11
10795	ZNF268	mRNA	4.24	2.91	5.36	6.2	3.59	6.77
10797	MTHFD2	mRNA	29.67	33.96	31.52	41.23	42.1	19.05
107983947	107983947	mRNA	0.8	1.1	0.23	0.47	0.22	0.19
107983990	LOC107983990	mRNA	0.27	0.2	0.28	0.38	0.37	0.17
107983993	UPK3BL2	mRNA	7.82	5.03	11.15	3.91	4.63	11.8
107983998	LOC107983998	mRNA	4.4	3.14	3.98	2.21	1.64	3
107984025	LOC107984025	mRNA	0.44	0.33	0.44	1.09	0.72	0.47
107984026	LOC107984026	mRNA	16.35	17.93	29.65	18.34	16	26.83
107984043	LOC107984043	mRNA	0.05	0.1	0.05	0.06	0.22	0.19
107984104	LOC107984104	mRNA	0.48	0.77	0.47	1.42	1.44	1.3
107984110	107984110	mRNA	1.27	2.14	0.66	0.77	1.77	1.7
107984115	LOC107984115	mRNA	1.95	1.29	1.56	1.4	1.43	3.02
107984124	LOC107984124	mRNA	0.16	0.97	0.55	0.91	0.34	0.22
107984126	LOC107984126	mRNA	0.23	0	0.08	0	0.04	0
107984138	LOC107984138	mRNA	9.63	10.65	8.93	4.9	8.01	12.18
107984139	LOC107984139	mRNA	0.27	0.24	0.74	0.38	0.4	0.85
107984153	LOC107984153	mRNA	0.54	0.08	0.1	0.14	0.11	0.19
107984156	LOC107984156	mRNA	0.12	0.41	0.57	0.36	0.36	0
107984159	LOC107984159	mRNA	0.18	0.12	0.48	0.16	0.23	0.45
107984203	LOC107984203	mRNA	0.24	0.18	0.4	0.41	0.62	0.46
107984264	LOC107984264	mRNA	2.57	1.78	1.99	1.31	1.01	2.59
107984314	LOC107984314	mRNA	0.23	0.25	0.45	0.22	0.3	0
107984345	LOC107984345	mRNA	0.27	0.25	0.29	1.17	0.38	1.03
107984351	LOC107984351	mRNA	0	0	0.12	0	0	0
107984355	LOC107984355	mRNA	5.74	2.62	2.05	4.89	1.75	1.75
107984449	LOC107984449	mRNA	0.21	0.67	0.29	0.22	0.33	0.44
107984562	LOC107984562	mRNA	0	0	0.03	0.18	0	0.73
107984638	LOC107984638	mRNA	1.02	0.98	1.92	1.64	0.86	1.78
107984745	LOC107984745	mRNA	0.31	0.35	0.79	0.42	0.36	0.42
107984751	LOC107984751	mRNA	0.1	0.08	0.08	0.11	0.12	0.05
107984814	LOC107984814	mRNA	1.21	2.06	0.87	0.64	2.18	0.63
107984817	LOC107984817	mRNA	0.5	0.6	0.66	0.47	0.3	1.29
107984820	107984820	mRNA	0.15	0.16	0.3	0.62	0.51	0.66
107984832	LOC107984832	mRNA	0.06	0.06	0.14	0.11	0.6	0
107984833	LOC107984833	mRNA	0.13	0.22	0	0.28	0.11	0.09
107984841	LOC107984841	mRNA	5.65	4.64	9.14	3.76	6.3	13.13
107984851	LOC107984851	mRNA	0	0.02	0	0.02	0	0
107984859	LOC107984859	mRNA	0	0	0.06	0.13	0	0.1
107984862	LOC107984862	mRNA	1.07	1.27	0.62	0.88	1.82	0.46
107984876	LOC107984876	mRNA	0.22	0.2	0.28	0.39	0.09	0.38
107984974	LOC107984974	mRNA	1.32	1.61	2.47	1.82	1.29	2.91
107985021	LOC107985021	mRNA	0.2	0.34	0.35	0.27	0.3	0.39
107985082	LOC107985082	mRNA	0.59	0.53	0.42	0.2	0.47	0.57
107985103	LOC107985103	mRNA	1.01	0.8	0.02	0.89	1.48	0.42
107985115	LOC107985115	mRNA	2.05	1.29	4.18	4.72	3.93	4.59
107985149	LOC107985149	mRNA	0.15	0.08	0.18	0.1	0.06	0.56
107985320	LOC107985320	mRNA	0.03	0	0.32	0	0.15	0.35
107985381	LOC107985381	mRNA	0	0	0.06	0	0	0
107985388	LOC107985388	mRNA	2.88	2.5	4.75	4.46	3.76	5
107985410	LOC107985410	mRNA	0.03	0.03	0.07	0.04	0.16	0.04
107985416	LOC107985416	mRNA	0.09	0.2	0.57	0.59	0.59	0.73
107985433	LOC107985433	mRNA	0.47	0.37	0.32	0.57	0.58	0.49
107985476	LOC107985476	mRNA	0.03	0	0	0.04	0.04	0.04
107985524	LOC107985524	mRNA	0.06	0.08	0.12	0.07	0.08	0.05
107985532	LOC107985532	mRNA	0.01	0.02	0.24	0.14	0.31	0.53
107985535	LOC107985535	mRNA	0.13	0.08	0.58	1.01	0.34	0.65
107985555	LOC107985555	mRNA	0	0	0.15	0.11	0.1	0
107985556	LOC107985556	mRNA	0	0	0.01	0.04	0.14	0.04
107985657	LOC107985657	mRNA	0	0.3	0.04	0.25	0.05	0
107985678	LOC107985678	mRNA	2.37	2.09	2.89	2.98	2.46	4.19
107985687	LOC107985687	mRNA	0.7	0.65	0.66	0.64	0.79	0.57
107985728	LOC107985728	mRNA	0.27	0.44	0.01	0.7	0.19	0
107985734	LOC107985734	mRNA	0.03	0.1	0.1	0.19	0.12	0.04
107985795	LOC107985795	mRNA	0.09	0.52	0.28	0.26	0	0
107985798	LOC107985798	mRNA	0	0.07	0.25	0	0	0.75
107985876	LOC107985876	mRNA	0.03	0	0	0.02	0.04	0.02
107985931	LOC107985931	mRNA	0.3	0.37	0.15	0.11	0.12	0.43
107985971	107985971	mRNA	2.16	2.26	1.88	2.66	2.88	2.5
107986035	LOC107986035	mRNA	0.19	0.21	0.24	0	0.31	0.27
107986084	LOC107986084	mRNA	0.85	0.81	2.59	0.87	1	2.86
107986113	LOC107986113	mRNA	1.65	2.1	2.24	2.66	1.99	2.91
107986175	LOC107986175	mRNA	1.51	1.03	1.53	1.55	1.26	2.12
107986211	LOC107986211	mRNA	0.95	0.76	1.89	1.56	2.67	2.64
107986215	LOC107986215	mRNA	0	0	0.02	0	0	0
107986217	LOC107986217	mRNA	0.04	0.05	0.19	0.06	0.12	0.1
107986244	LOC107986244	mRNA	0.26	0.15	0.91	0	0	0.56
107986352	LOC107986352	mRNA	4.9	4.32	5.43	2.56	3.53	6.74
107986353	LOC107986353	mRNA	0.13	0	0.19	0	0	0.77
107986354	LOC107986354	mRNA	2.25	1.97	2.24	1.18	0.81	1.37
107986531	LOC107986531	mRNA	0	0.06	0.03	0	0.09	0
107986532	LOC107986532	mRNA	0.11	0	0.06	0	0	0
107986554	LOC107986554	mRNA	2.3	2.17	0.85	2.5	3.1	1.3
107986596	LOC107986596	mRNA	0.3	0.39	0.75	0.86	0.98	1.2
107986677	LOC107986677	mRNA	0.1	0.13	0.26	0	0.09	0.09
107986726	LOC107986726	mRNA	0.19	0.11	0.05	0.13	0	0.27
107986752	LOC107986752	mRNA	0.29	0.37	0.16	0.41	0.2	0.47
107986754	LOC107986754	mRNA	2.67	1.84	2.1	1.72	1.2	1.91
107986755	LOC107986755	mRNA	0.02	0	0.01	0.03	0.05	0
107986762	LOC107986762	mRNA	0.54	0.81	1.04	0.69	0.54	1.27
107986791	LOC107986791	mRNA	0.11	0.37	0.23	0.3	0.56	0.15
107986797	LOC107986797	mRNA	2.32	2.82	4.58	3.62	4.53	5.08
107986800	LOC107986800	mRNA	0.54	0.5	0.42	1.33	0.38	0.78
107986805	107986805	mRNA	0	0	0.01	0	0	0
107986910	LOC107986910	mRNA	0.06	0.4	0.14	0.3	0.19	0
107986982	LOC107986982	mRNA	1.58	1.44	2.55	1.48	1.6	2.85
107987004	LOC107987004	mRNA	1.53	1.04	1.49	1.24	1.4	1.79
107987013	LOC107987013	mRNA	0	0	0.05	0	0	0
107987042	LOC107987042	mRNA	0	0.03	0	0	0	0
107987067	LOC107987067	mRNA	0.62	0.84	0.47	1.06	0.38	0.78
107987096	LOC107987096	mRNA	0.02	0	0.01	0	0	0
107987098	LOC107987098	mRNA	0.3	0.23	0.43	0.08	0.05	0.5
107987099	LOC107987099	mRNA	0.05	0.01	0.04	0.04	0.09	0
107987158	LOC107987158	mRNA	0.78	0.81	1.31	0.47	0.72	1.38
107987175	LOC107987175	mRNA	0.09	0.23	0.14	0.63	0.14	0.15
107987233	LOC107987233	mRNA	0	0.09	0	0	0	0
107987243	LOC107987243	mRNA	0	0.04	0.13	0.39	0.14	0.11
107987254	LOC107987254	mRNA	0.7	0.51	0.06	0.35	0.85	1.14
107987269	LOC107987269	mRNA	0.05	0	0.2	0.18	0.16	0.87
107987276	LOC107987276	mRNA	0.06	0	0.06	0.18	0	0.16
107987289	LOC107987289	mRNA	0	0.03	0	0	0	0
107987290	LOC107987290	mRNA	0.58	1.51	2.2	2.26	1.41	1.51
107987345	LOC107987345	mRNA	0.05	0.02	0	0	0	0.02
107987351	LOC107987351	mRNA	0	0.3	0.16	0	0	0.17
107987363	LOC107987363	mRNA	0	0	0.02	0.3	0.05	0.05
107987364	LOC107987364	mRNA	1.57	1.32	1.5	1.85	1.12	1.38
107987372	LOC107987372	mRNA	0.27	0.68	0.13	0.12	0.57	0.02
107987373	LOC107987373	mRNA	0.57	0	0	0	0	0
107987377	LOC107987377	mRNA	0	0.14	0.05	0	0.45	0
107987388	LOC107987388	mRNA	0.03	0	0	0.04	0.05	0.04
107987397	LOC107987397	mRNA	0	0	0.01	0	0	0
107987428	107987428	mRNA	6.46	6.22	2.6	3.51	4.63	1.79
107987457	LOC107987457	mRNA	2.18	1.49	2.65	2.42	2.22	2.93
107987464	LOC107987464	mRNA	0.16	0.46	0.31	0.17	0.14	0.12
107987477	LOC107987477	mRNA	0.3	0.13	0.11	0.08	0.17	0
107987478	LOC107987478	mRNA	0.04	0.05	0	0.04	0	0
107987479	LOC107987479	mRNA	0.04	0.05	0	0.04	0	0
107987545	LOC107987545	mRNA	0	0.05	0.38	0	0.25	0.61
10799	RPP40	mRNA	4.72	4.96	3.27	4.56	5.45	2.8
108	ADCY2	mRNA	0	0.07	1.28	0.09	0.1	2.7
1080	CFTR	mRNA	0.12	0.06	0.09	0.06	0.05	0.05
10800	CYSLTR1	mRNA	0.03	0	0	0	0	0
10801	2021-09-09	mRNA	114.91	117.79	122.23	120.41	135.5	119.34
10802	SEC24A	mRNA	18.65	19.23	17.54	20.1	21.72	19.71
10806	SDCCAG8	mRNA	5.35	6.62	5.8	6.68	5.85	7.6
10807	ENTR1	mRNA	8.35	8.54	7.39	8.26	9.37	7.47
10808	HSPH1	mRNA	23.02	24.01	20.6	19.04	19.13	32.05
10809	STARD10	mRNA	5.85	5.8	6.24	4.42	4.23	5.14
10810	WASF3	mRNA	2.11	1.63	2.29	2.1	2.03	2.71
10811	NOXA1	mRNA	0.19	0.18	0.55	0.26	0.17	0.64
10813	UTP14A	mRNA	4.72	5.02	4.7	5.7	5.17	4.41
10815	CPLX1	mRNA	0.03	0.04	0.02	0.39	0.05	0
10817	FRS3	mRNA	1.55	1.45	1.45	1.62	1.28	1.99
10818	FRS2	mRNA	7.25	7.26	8.49	8.12	6	10.06
10825	NEU3	mRNA	3.04	1.95	2.14	2.75	2.63	2.21
10826	FAXDC2	mRNA	4.94	3.26	5.26	5.33	3.29	11.18
10827	FAM114A2	mRNA	2.92	3.14	3.9	4.31	3.57	3.09
10838	ZNF275	mRNA	4.25	5.04	6.02	5.76	4.97	6.11
10840	ALDH1L1	mRNA	1.52	0.8	0.23	1.34	0.97	0.24
10841	FTCD	mRNA	0.08	0.11	0.18	0.33	0.1	0.35
10844	TUBGCP2	mRNA	11.95	14.09	11.88	12.63	14.21	10.96
10845	CLPX	mRNA	9.49	9.25	11.59	10.2	9.63	15.3
10846	PDE10A	mRNA	0	0	0.01	0.01	0	0
10847	SRCAP	mRNA	17.47	18.27	20.38	17.37	19.51	24.15
10848	PPP1R13L	mRNA	11.44	11.89	3.29	5.65	7.29	2.29
10849	CD3EAP	mRNA	1.94	1.76	1.19	1.6	1.75	1.02
10855	HPSE	mRNA	0.81	1.04	0.82	1.46	1.15	1.8
10856	RUVBL2	mRNA	14.62	16.58	11.4	16.35	22.14	11.11
10857	PGRMC1	mRNA	40.48	40.34	36.84	44.94	40.54	41.26
10858	CYP46A1	mRNA	0.41	0.37	0.57	0.79	0.42	0.65
10859	LILRB1	mRNA	0.02	0.08	0	0	0.11	0.03
10861	SLC26A1	mRNA	0.16	0.56	0.95	0.44	0.38	0.69
10863	ADAM28	mRNA	0	0	0.08	0.02	0	0.29
10865	ARID5A	mRNA	4.3	4.02	4.45	4.84	5.16	8.61
10867	TSPAN9	mRNA	11.4	11.6	16.79	13.56	11.39	15.54
10868	USP20	mRNA	5.02	4.87	5.92	6.42	5.11	6.06
10869	USP19	mRNA	6.8	6.98	9.37	7.24	7.12	11.47
10870	HCST	mRNA	1.51	1.11	0.79	0.92	0.97	0.86
10873	ME3	mRNA	4.55	3.24	4.74	4.7	5.4	4.1
10874	NMU	mRNA	0	0.19	0.04	0	0	0.25
10875	FGL2	mRNA	0.53	0.37	0.12	0.69	0.57	0.54
1088	CEACAM8	mRNA	0.12	0.03	0.11	0.06	0	0.09
10880	ACTL7B	mRNA	0	0	0.05	0	0.08	0.07
10882	C1QL1	mRNA	0.05	0.31	0.14	0.52	0.53	0.39
10884	MRPS30	mRNA	10.28	9.71	8.86	10.94	12.03	10.15
10885	WDR3	mRNA	4.29	3.45	4.53	5.22	4.79	5.14
10886	NPFFR2	mRNA	3.45	3.86	8.73	2.76	8.38	9.96
10887	PROKR1	mRNA	0	0.05	0.02	0.06	0	0
10888	GPR83	mRNA	0.03	0.13	0.07	0.09	0.06	0.02
10890	RAB10	mRNA	36.17	35.14	31.65	43.69	41.24	30.56
10891	PPARGC1A	mRNA	0.33	0.5	0.9	0.65	0.92	0.79
10892	MALT1	mRNA	7.33	6.55	5.61	5.36	6	7.56
10893	MMP24	mRNA	0.85	0.92	0.41	0.98	0.49	0.22
10894	LYVE1	mRNA	0	0.06	0.04	0.23	0.04	0
10896	OCLM	mRNA	0.49	0.81	0.98	0.91	0.79	1.73
10897	YIF1A	mRNA	56.73	60.27	44.79	58.75	65.12	43.23
10898	CPSF4	mRNA	8.27	7.02	7.15	7.82	11.24	7.89
10899	JTB	mRNA	62.06	67.56	46.42	60.73	59.33	45.57
109	ADCY3	mRNA	9.3	9.93	6.92	12.39	13.94	12.12
10900	RUNDC3A	mRNA	0	0	0.07	0	0.06	0.25
10901	DHRS4	mRNA	12.12	10.18	10.67	14.7	13.12	10.33
10902	BRD8	mRNA	7.64	8.45	11.74	10.16	13.26	15.95
10903	MTMR11	mRNA	7.79	7.27	10.66	7.85	8.02	14.83
10904	BLCAP	mRNA	42.76	38.98	46.21	45.93	43.82	38.28
10905	MAN1A2	mRNA	19.06	17.22	19.36	20.36	18.12	18.3
10906	TRAFD1	mRNA	9.7	9.28	15.64	10.48	10.31	15.66
10907	TXNL4A	mRNA	21.03	23.81	14.62	19.07	23.34	12.63
10908	PNPLA6	mRNA	32.76	34.06	27.76	23.38	25.59	20.87
10910	SUGT1	mRNA	10.62	12.79	11.9	11.35	13.71	14.45
10911	UTS2	mRNA	0	0	0.07	0	0	0
10912	GADD45G	mRNA	0.2	0.16	0.2	0.19	0.22	0
10913	EDAR	mRNA	0	0.07	0	0.19	0.82	0
10914	PAPOLA	mRNA	30.23	31.58	31.53	29.58	33.95	36.63
10915	TCERG1	mRNA	12.49	11.72	12.85	12.86	13.45	13.17
10916	MAGED2	mRNA	66	70.14	62.91	68.55	63.82	64.05
10919	EHMT2	mRNA	11.59	13.36	12.72	12.87	13.83	14.48
10920	COPS8	mRNA	19.64	20.9	21.69	20.7	25.46	21.86
10921	RNPS1	mRNA	33.39	41.45	31.77	38.44	45.58	36.2
10922	FASTK	mRNA	28.27	28.86	21.52	26.72	31.33	18.35
10923	SUB1	mRNA	8.6	9.62	10.63	10.01	12.88	11.18
10924	SMPDL3A	mRNA	2.36	2.19	3.56	2.59	2.26	5.68
10926	DBF4	mRNA	1.65	2.56	0.99	2.68	3.39	1.72
10927	SPIN1	mRNA	19.24	22.77	20.78	21.16	22.45	22.65
10928	RALBP1	mRNA	18.49	19.9	16.13	16.18	19.4	17.62
10929	SRSF8	mRNA	4.57	4.4	7.46	7.52	4.53	7.39
10933	MORF4L1	mRNA	146.56	137.32	143.5	141.1	142.02	123.5
10935	PRDX3	mRNA	39.92	39.95	38.63	40.49	44.95	36.19
10936	GPR75	mRNA	0.58	0.88	2.23	1.67	1.35	2.02
10938	EHD1	mRNA	62.34	61.82	52.72	53.31	60.7	38.84
10939	AFG3L2	mRNA	10.06	8.74	9.92	10.45	10.81	10.72
10940	POP1	mRNA	4.18	4.4	3.09	4.08	4.78	3.17
10943	MSL3	mRNA	7.57	6.92	8.82	7.03	9.14	10.74
10944	C11orf58	mRNA	25.28	28.09	38.14	36.86	35.1	36.01
10945	KDELR1	mRNA	223.71	213.03	155.36	220.28	229.73	156.34
10946	SF3A3	mRNA	13.16	13.09	13.69	15.46	17.83	15
10947	AP3M2	mRNA	4.42	4.28	6.35	5.5	5.41	8.15
10948	STARD3	mRNA	9.88	11.9	9.4	10.76	11.07	10.69
10949	HNRNPA0	mRNA	26.54	24.26	27.42	34.11	30.34	26.84
10950	BTG3	mRNA	7.33	10.04	13.8	9.59	13.23	14.13
109504726	ERV3-1-ZNF117	mRNA	0.15	0.25	0.31	0.3	0.51	0.64
10951	CBX1	mRNA	22.15	25.7	18.73	24.53	29.41	17.56
10952	SEC61B	mRNA	83.34	86.63	47.46	74.57	77.39	33
10953	TOMM34	mRNA	9.9	10.6	7.91	12.24	13.83	10.48
10954	PDIA5	mRNA	18.26	17.04	24.34	20.69	17.07	22.7
10955	SERINC3	mRNA	89.41	92.3	87.31	107	103.78	96.61
10956	OS9	mRNA	47.83	43.39	66.78	50.86	41.5	65.15
10957	PNRC1	mRNA	39.28	39.87	47.2	63.75	55.06	57.83
10959	TMED2	mRNA	86.93	103.87	70.81	103.07	115.7	86.6
10960	LMAN2	mRNA	54.37	57.83	52.85	61.9	63.1	57.79
10961	ERP29	mRNA	36.77	33.05	34.44	42.98	36.55	36.7
10962	MLLT11	mRNA	29.62	36.44	17.65	28.51	32.24	20.57
10963	STIP1	mRNA	33.02	36.85	26.17	35.73	44.78	26.75
10964	IFI44L	mRNA	1.23	5.14	45.04	12.07	8.16	102.47
10965	ACOT2	mRNA	14.62	13.5	14.46	12.31	12.24	12.18
10966	RAB40B	mRNA	3.94	3.39	4.22	3.47	2.58	5.04
10969	EBNA1BP2	mRNA	22.51	23.46	15.49	20.42	29.26	11.8
10970	CKAP4	mRNA	237.2	254.5	261.73	251.97	259.33	300.57
109703458	HTD2	mRNA	1.39	1.38	1.94	0.64	1.87	0.63
10971	YWHAQ	mRNA	124.97	148.15	120.4	168.74	188.52	141.09
10972	TMED10	mRNA	60.34	62.51	59.15	62.35	62.7	64.31
109729126	FAM236C	mRNA	0.06	0	0	0	0	0
10973	ASCC3	mRNA	28.49	26.44	28.67	27.51	27.67	25.26
10974	ADIRF	mRNA	26.37	26.19	9.17	25.74	26.12	11.64
10975	UQCR11	mRNA	32.86	30.17	20.37	33.4	30.54	23.74
10978	CLP1	mRNA	3.79	4.1	5.29	5.4	3.84	4.68
10979	FERMT2	mRNA	56.65	54.31	43.87	33.21	39.08	24.65
10980	COPS6	mRNA	46.12	50.52	38.39	53.68	61.39	29.07
10981	RAB32	mRNA	31.35	28.54	30.23	21.08	21.49	15.48
10982	MAPRE2	mRNA	9.83	8.22	13.75	9.34	9.51	9.84
10983	CCNI	mRNA	97.84	102.62	96.02	89.81	94.06	88.03
10985	GCN1	mRNA	24.81	25.69	21.79	23.95	25.29	21.44
10987	COPS5	mRNA	13.57	13.73	13.64	15.6	16.88	15.87
10988	METAP2	mRNA	15	13.99	13.68	13.34	15.39	14.72
10989	IMMT	mRNA	24.72	27.52	25.3	28.07	30.85	23.76
10990	LILRB5	mRNA	0.04	0	0	0	0	0
10991	SLC38A3	mRNA	0.06	0.03	0.01	0.19	0.05	0.22
10992	SF3B2	mRNA	41.77	46.33	40.02	46.23	50.04	42.85
10994	ILVBL	mRNA	8.47	8.28	7.39	8.84	9.13	7.29
10998	SLC27A5	mRNA	0.69	0.61	0.59	0.5	0.48	0.32
10999	SLC27A4	mRNA	15.17	13.2	7.24	11.62	13.03	6.94
11000	SLC27A3	mRNA	1.04	1.05	1.29	1.62	1.17	2.46
11004	KIF2C	mRNA	3.31	5.54	2.27	8.07	16.08	3.2
11007	CCDC85B	mRNA	34.6	30.26	24.56	38.28	29.7	19.54
11009	IL24	mRNA	0	0	0.04	0	0	0
110091775	C21orf59-TCP10L	mRNA	0.99	0.52	0.57	0.44	0.51	0.67
1101	CHAD	mRNA	0	0	0.06	0	0	0
11010	GLIPR1	mRNA	43.41	51.64	35.93	37.52	46.96	30.73
11011	TLK2	mRNA	10.98	12.32	15.35	9.57	10.6	14.69
110116772	ZNF765-ZNF761	mRNA	0.77	0.75	2.12	0.92	1.3	1.64
11013	TMSB15A	mRNA	0.33	0.12	0.11	0	0.36	0
11014	KDELR2	mRNA	136.29	149.25	98.71	121.24	138.2	96.47
11015	KDELR3	mRNA	72.31	77.35	57.72	68.41	69.75	51.88
11016	ATF7	mRNA	12.19	13.24	11.01	10.81	11.09	14.17
11017	SNRNP27	mRNA	7.49	7.95	8.65	8.19	9.87	8.4
11018	TMED1	mRNA	10.86	10.34	10.22	9.91	9.75	11.93
11019	LIAS	mRNA	1.67	1.55	1.6	2.03	1.29	2.12
1102	RCBTB2	mRNA	2.65	2.99	4.66	4.07	3.42	5.54
11020	IFT27	mRNA	5.67	4.62	5.45	5.14	5.97	4.36
11021	RAB35	mRNA	16.08	18.65	21.13	19.31	20.18	21.87
11022	TDRKH	mRNA	1.25	0.76	1.16	0.9	0.67	0.83
11023	VAX1	mRNA	0.02	0	0	0.04	0	0
11025	LILRB3	mRNA	0.11	0	0.19	0.04	0.12	0.22
11030	RBPMS	mRNA	65.85	65.36	48.37	63.17	59.31	66.69
11031	RAB31	mRNA	19.35	18.63	24.38	24.56	21.91	37.77
11033	ADAP1	mRNA	1.84	1.51	3.05	3.41	2.28	2.81
11034	DSTN	mRNA	418.91	411.71	235.39	385.4	382.65	153.46
11035	RIPK3	mRNA	0.45	0.44	1.27	0.8	0.82	2.57
110354863	ZNF660-ZNF197	mRNA	0	0	0.19	0	0	0
11037	STON1	mRNA	6.43	5.57	5.87	7.35	6.94	9.45
110384692	LOC110384692	mRNA	0.62	0.26	0.66	0.77	0	0.54
1104	RCC1	mRNA	64.65	53.94	56.1	76.45	70.06	75.41
11040	PIM2	mRNA	3.53	3.86	4.51	4.53	5.16	5.24
11041	B4GAT1	mRNA	10.63	10.24	10.28	9.46	10.39	10.05
11043	MID2	mRNA	3.04	3.45	3.9	3.42	2.74	6.08
11044	TENT4A	mRNA	8	7.72	10.38	9.51	8.53	11.82
11045	UPK1A	mRNA	0.06	0.06	0	0	0.09	0.08
11046	SLC35D2	mRNA	9.28	9.92	11.66	8.86	8.29	11.73
11047	ADRM1	mRNA	34.81	39.74	29.46	36.51	47.01	31.86
1105	CHD1	mRNA	6.12	5.65	8.83	7.18	5.91	10.72
11051	NUDT21	mRNA	10.32	11.86	10.4	12.23	13.51	12.9
11052	CPSF6	mRNA	5.92	6.28	6.52	6.68	8.84	7.39
11054	OGFR	mRNA	15.51	18.22	24.42	18.18	23.19	27
11056	DDX52	mRNA	4.15	4.18	5.56	5.09	5.63	6.58
11057	ABHD2	mRNA	16.19	17.04	18.87	16.41	18.66	28.51
11059	WWP1	mRNA	8.43	8.56	7.87	6.46	7.32	6.57
110599564	EEF1AKMT4	mRNA	6.32	5.35	1.44	3.13	3.39	2.75
110599588	ASDURF	mRNA	1.67	0.78	2.26	3.5	3.76	3.9
1106	CHD2	mRNA	18.17	21.47	20.55	18.18	22.53	23.18
11060	WWP2	mRNA	10.29	11.66	11.95	9.66	9.04	13.62
11062	DUS4L	mRNA	0.82	0.89	0.77	1.35	1.26	0.96
11063	SOX30	mRNA	0.03	0.09	0.07	0	0	0.36
11064	CNTRL	mRNA	1.02	1.32	1.57	1.42	2.11	2.67
11065	UBE2C	mRNA	7.22	19.32	4.2	22.52	49.4	6.8
11066	SNRNP35	mRNA	8.39	5.73	8.44	5.99	6.65	9.37
11067	DEPP1	mRNA	17.23	14.99	14.26	19.13	9.98	20.49
11068	CYB561D2	mRNA	7.81	7.22	7.07	7.25	6.57	7.02
11069	RAPGEF4	mRNA	0.19	0.1	0.06	0.03	0.09	0.14
1107	CHD3	mRNA	37.14	33.97	38.23	33.91	30.19	30.93
11070	TMEM115	mRNA	28.97	30.22	27.38	28.85	29.88	34.38
11072	DUSP14	mRNA	18.87	18.28	15.47	21.35	22.37	12.1
11073	TOPBP1	mRNA	6.09	7.56	5.94	6.79	8.73	7.91
11074	TRIM31	mRNA	0.04	0	0	0	0	0
11076	TPPP	mRNA	0.34	0.46	0.18	0.26	0.09	0.38
11077	HSF2BP	mRNA	1.64	2.22	1.47	1.58	1.9	0.49
11078	TRIOBP	mRNA	34.22	37.87	47.17	37.64	44.45	54.15
11079	RER1	mRNA	31.07	31.97	29.01	32.65	39.24	30.54
1108	CHD4	mRNA	25.96	25.31	28.91	32.77	29.95	34.71
11080	DNAJB4	mRNA	22.72	28.99	22.02	24.68	30.85	17.51
110806280	CCDC194	mRNA	0.08	0.06	0.65	0.19	0	0.63
110806298	C17orf113	mRNA	0.34	0.37	0.36	0.68	0	0.26
11082	ESM1	mRNA	0.1	1.21	0.33	0.09	0.98	1.12
11083	DIDO1	mRNA	11.76	12.93	19.74	17.73	15.76	21.2
11085	ADAM30	mRNA	0.02	0	0	0	0	0
11091	WDR5	mRNA	8.34	8.93	7.36	9.63	9.62	8.42
11092	SPACA9	mRNA	1.91	1.38	2.57	2.86	2.03	2.8
11093	ADAMTS13	mRNA	0.86	0.77	1.77	1.03	1.14	1.78
11094	CACFD1	mRNA	3.87	3.1	3.11	4.01	2.39	4.04
11095	ADAMTS8	mRNA	0.06	0	0.07	0	0	0.18
11096	ADAMTS5	mRNA	2.75	2.29	5.53	3.26	2.51	3.05
11097	NUPL2	mRNA	3.71	4.34	4.92	4.32	4.68	5.3
11098	PRSS23	mRNA	113.17	119.46	120.29	115.27	124.17	122.66
11099	PTPN21	mRNA	6.68	6.76	8.59	6.6	5.97	8.79
111	ADCY5	mRNA	0.32	0.3	0.4	0.2	0.79	0.37
11100	HNRNPUL1	mRNA	41.66	43.72	41.08	46.96	56.94	40.84
11101	ATE1	mRNA	4.23	6.24	5.82	5.85	5.58	7.94
11102	RPP14	mRNA	3.9	3.57	4.48	5.53	3.72	5.87
11103	KRR1	mRNA	4.27	4.71	5.01	5.05	5.71	11.07
11104	KATNA1	mRNA	3.26	3.19	4.42	4.69	4.69	4.71
11105	PRDM7	mRNA	0.08	0.24	0.08	0.18	0.04	0.19
11107	PRDM5	mRNA	3.36	4.18	3.93	3.42	2.49	4.08
11108	PRDM4	mRNA	10.8	10.94	10.52	9.74	10.6	12.08
111089941	MMP24-AS1-EDEM2	mRNA	6.61	4.36	8.2	12.25	6.07	7.88
1111	CHEK1	mRNA	7.22	8.4	5.99	7.32	9.49	6.79
11112	HIBADH	mRNA	11.69	11.69	13.98	16.04	16.39	19.05
11113	CIT	mRNA	3.07	5.71	3.06	4.91	10.03	10.06
11116	FGFR1OP	mRNA	2.31	3.01	3.33	2.54	3.74	3.87
11117	EMILIN1	mRNA	82.24	80.28	61.67	73.6	69.17	53.74
11118	BTN3A2	mRNA	6.56	6.74	13.3	7.76	6.54	26.46
111188157	LYNX1-SLURP2	mRNA	0.13	0.49	0.06	0.18	0.42	0.18
11119	BTN3A1	mRNA	8.14	6.97	16.72	7.58	6.97	30.88
1112	FOXN3	mRNA	28.19	25.86	23.25	22.68	18.82	21.72
11120	BTN2A1	mRNA	12.95	14.73	14.85	9.44	13.3	17.1
11123	RCAN3	mRNA	10.4	11.73	8.84	8.03	14.57	9.21
11124	FAF1	mRNA	12.62	13.21	11.31	11.96	13.85	13.99
111240474	CRYZL2P-SEC16B	mRNA	2.68	3.28	3.07	2.31	2.94	7.26
11127	KIF3A	mRNA	6.52	7.24	10.03	5.96	7.32	13
11128	POLR3A	mRNA	5.05	5.51	6.24	5.75	6.62	6.41
11129	CLASRP	mRNA	6.57	6.39	6.58	5.84	7.3	6.1
11130	ZWINT	mRNA	4.69	10.87	3.84	7.1	17.77	6.29
11131	CAPN11	mRNA	0.09	0	0.25	0	0.21	0.24
11132	CAPN10	mRNA	3.43	3.96	3.52	3.14	4.23	3.38
11133	KPTN	mRNA	2.79	2.95	3.26	3.07	4.72	1.96
11135	CDC42EP1	mRNA	47.69	50.96	35.62	46.85	52.82	26.7
11136	SLC7A9	mRNA	0.05	0.03	0.04	0.14	0.1	0.03
11137	PWP1	mRNA	12.09	11.75	14.93	16.36	14.81	15.98
11138	TBC1D8	mRNA	8.59	7.11	11.98	9.8	9	17.8
1114	CHGB	mRNA	0	0.03	0.03	0	0	0
11140	CDC37	mRNA	70.73	77.23	56.31	73	94.32	48.34
11141	IL1RAPL1	mRNA	0.36	0.2	1.66	0.18	0.21	2.42
11142	PKIG	mRNA	22.83	18.7	31.98	21.76	18.73	31.95
11143	KAT7	mRNA	10.89	11.5	11.98	12.99	12.07	16.43
11144	DMC1	mRNA	0.46	0.5	0.54	0.37	0.8	0.56
11145	PLA2G16	mRNA	28.79	24.27	20.55	27.55	24.91	12.1
11146	GLMN	mRNA	2.41	2.3	3.65	3.53	3.61	4.41
11147	HHLA3	mRNA	5.6	6.3	5.24	6.89	5.63	8.11
11148	HHLA2	mRNA	0.15	0.07	0.25	0.21	0.23	0.3
11149	BVES	mRNA	5.98	5.67	5.69	4.96	4.45	7.22
11151	CORO1A	mRNA	0.47	0.63	0.08	0.3	0.97	0.06
11152	WDR45	mRNA	10.84	12.63	19.73	14.02	12.2	19.38
11153	FICD	mRNA	3.53	4.05	4.08	3.83	3.14	3.39
11154	AP4S1	mRNA	1.55	1.19	1.77	2.34	1.65	2.18
11155	LDB3	mRNA	2.3	0.97	2.23	2.46	1.73	1.61
11156	PTP4A3	mRNA	1.17	1.03	0.99	1.33	0.72	1.4
11157	LSM6	mRNA	4.8	5.22	2.74	4.18	7.67	5.12
11158	RABL2B	mRNA	7.82	7.74	10.24	8.69	7.39	10.86
11159	RABL2A	mRNA	3.4	3.25	4.01	2.13	2.32	4.2
1116	CHI3L1	mRNA	0.08	0	0.7	0.19	0	1.91
11160	ERLIN2	mRNA	15.34	14.46	14.02	16.56	16.99	14.59
11161	ERG28	mRNA	24.94	16.07	20.84	21.22	14.11	13.92
11162	NUDT6	mRNA	0.69	0.6	0.37	0.95	1.62	1.06
11163	NUDT4	mRNA	33.3	39.57	37.63	44.36	39.53	60.14
11164	NUDT5	mRNA	8.49	8.39	9.39	9.42	9.87	11.4
11165	NUDT3	mRNA	12.88	11.59	16.11	13.02	13.83	14.79
11167	FSTL1	mRNA	670.16	659.71	649.3	635.65	616.37	517.13
11168	PSIP1	mRNA	7.18	9.19	8.75	10.08	13.95	12.53
11169	WDHD1	mRNA	1.96	3.49	1.23	2.97	5.03	2.21
1117	CHI3L2	mRNA	0.1	0.26	0.21	0.07	0	0.27
11170	FAM107A	mRNA	1.08	0.08	0.06	0	0.07	0.03
11171	STRAP	mRNA	48.75	45.72	35.74	45.71	52.79	31.19
11172	INSL6	mRNA	4.14	4.9	6.19	3.73	5.02	8.48
11173	ADAMTS7	mRNA	17.14	13.42	12.82	15.93	11.5	9.14
11174	ADAMTS6	mRNA	13.57	15.58	12.37	8.99	13.72	11.73
11176	BAZ2A	mRNA	15.11	15.76	25.61	14.28	13.75	25.25
11177	BAZ1A	mRNA	4.47	4.98	6.03	4.34	5.63	8.13
11178	LZTS1	mRNA	0.59	0.82	0.23	0.71	0.92	0.25
11179	ZNF277	mRNA	4.01	3.53	7.17	5.02	3.76	7.7
1118	CHIT1	mRNA	0.03	0	0	0	0	0
11180	WDR6	mRNA	31.66	29.37	32.49	30.93	28.24	33.7
11182	SLC2A6	mRNA	18.66	14.3	21.95	16.33	14.88	17.68
11183	MAP4K5	mRNA	30.87	31.23	26.62	28.37	26.49	27.88
11184	MAP4K1	mRNA	0.03	0	0.06	0.14	0.04	0.21
11185	INMT	mRNA	0.74	0.41	0.56	0.47	0.36	0.45
11186	RASSF1	mRNA	16.89	18.26	13.69	18.1	24.38	15.56
11187	PKP3	mRNA	0.81	1.09	0.87	1.4	1.37	1.36
11188	NISCH	mRNA	21.55	19.11	24.7	26.38	22.75	28.61
11189	CELF3	mRNA	0	0	0.1	0.29	0	0
1119	CHKA	mRNA	7.06	6.81	5.85	6.67	6.61	6.4
11190	CEP250	mRNA	5.63	6.33	3.64	6.64	6.18	4.01
11193	WBP4	mRNA	2.93	4.07	3.65	3.43	5.73	4.64
11194	ABCB8	mRNA	4.28	4.32	4.3	4.77	4.25	3.92
11196	SEC23IP	mRNA	12.09	12.13	15.46	14.13	14.79	17.07
11198	SUPT16H	mRNA	13.79	15.03	16.41	17.85	20.39	19.67
11199	ANXA10	mRNA	0.51	0.43	3.22	2.67	1.32	5.88
112	ADCY6	mRNA	14.08	12.7	12.3	12.65	10.33	11.36
1120	CHKB	mRNA	5.3	5.11	11.19	5.97	6.1	14.97
11200	CHEK2	mRNA	2.83	3.27	3.93	5.04	4.95	6.55
11201	POLI	mRNA	3.13	5.02	6.18	3.33	3.71	6.03
1121	CHM	mRNA	6.67	7.01	7.6	7.77	7.94	11.25
11211	FZD10	mRNA	0	0.02	0	0	0	0
11212	PLPBP	mRNA	9.22	9.27	6.88	9.51	9.62	7.81
11213	IRAK3	mRNA	1.56	1.22	3.9	1.93	1.95	5.49
11214	AKAP13	mRNA	11.31	11.32	16.96	9.51	10.09	21.74
11215	AKAP11	mRNA	12.5	12.32	14.95	13.39	12.65	18.38
11216	AKAP10	mRNA	9.3	10.62	12.03	11.21	10.51	16.06
11217	AKAP2	mRNA	40.08	50.09	55.09	44.33	48.36	54.78
11218	DDX20	mRNA	4.45	4.13	5.46	4.93	5.04	7.6
11219	TREX2	mRNA	0.17	0.06	0.22	0.24	0.27	0.4
1122	CHML	mRNA	3.05	2.72	1.97	2.84	2.7	1.71
11221	DUSP10	mRNA	36.84	41.37	21.08	36.36	34.92	32.42
11222	MRPL3	mRNA	19.8	23.64	18.04	24.28	26.56	22.61
11223	MST1L	mRNA	0.03	0.04	0.19	0.02	0.32	0.2
11224	RPL35	mRNA	430.44	460.41	248.48	454.86	554.87	246.77
11226	GALNT6	mRNA	8.73	9.81	5.33	6.6	6.45	5.06
112267855	LOC112267855	mRNA	0.19	0	0.12	0.41	0.23	1.09
112267857	LOC112267857	mRNA	1.83	2.12	3.56	2.91	2.37	7.94
112267859	LOC112267859	mRNA	0.36	0.12	0.81	0.34	0.46	1.08
112267874	LOC112267874	mRNA	0.22	0	0	0.29	0.18	0.31
112267882	112267882	mRNA	0.14	0.18	0.39	0.43	0.39	0.23
112267886	LOC112267886	mRNA	0	0	0.01	0	0	0
112267904	LOC112267904	mRNA	0	0.01	0	0	0	0
112267910	LOC112267910	mRNA	0	0.05	0.04	0.12	0	0.12
112267922	112267922	mRNA	0.83	0.42	0.83	0.45	0.47	0.35
112267923	112267923	mRNA	0	0.26	0	0.38	0.38	0
112267939	LOC112267939	mRNA	0.46	0.77	0.61	0.59	0.67	0.45
112267947	LOC112267947	mRNA	9.54	8.66	22.25	8.14	7.54	27.71
112267951	LOC112267951	mRNA	0	0	0.01	0	0	0.12
112267959	LOC112267959	mRNA	2.14	1.98	1.36	0.7	2.08	0.62
112267992	LOC112267992	mRNA	0.02	0.03	0.16	0.07	0.44	0.09
112268041	LOC112268041	mRNA	0.28	0.34	0.4	0.58	0	0.39
112268052	LOC112268052	mRNA	0.22	0	0.08	0.16	0.18	0
112268076	LOC112268076	mRNA	0.3	0.23	0.19	0.41	0.25	0.35
112268092	LOC112268092	mRNA	1.22	2.34	4.37	1.21	2	7.87
112268119	LOC112268119	mRNA	0.13	0	0.07	0	0	0.09
112268131	LOC112268131	mRNA	0.86	0.81	4.32	3.43	3.08	3.29
112268136	LOC112268136	mRNA	0	0.03	0.24	0	0.06	0.19
112268145	LOC112268145	mRNA	0	0	0.1	0.15	0.17	0
112268184	LOC112268184	mRNA	1.12	0.85	1.58	1.53	1.32	1.05
112268186	LOC112268186	mRNA	0.74	1.04	1.15	0.38	0.85	1.78
112268211	LOC112268211	mRNA	0	0	0.2	0	0	0
112268219	LOC112268219	mRNA	1.14	1.13	0.94	1.33	1.25	0.8
112268232	LOC112268232	mRNA	0.09	0.09	0.27	0.06	0.14	0.64
112268233	LOC112268233	mRNA	0.72	0.51	0.53	0.75	0.55	0.24
112268237	LOC112268237	mRNA	0.32	0.2	0.68	0.57	0.21	1.52
112268238	LOC112268238	mRNA	6.06	6.51	6.05	5.71	7.02	10.85
112268260	LOC112268260	mRNA	2.29	1.85	2.08	2.29	3.18	3.18
112268270	LOC112268270	mRNA	0	0.01	0.06	0	0.02	0.06
112268271	LOC112268271	mRNA	0.16	0.01	0	0.01	0.04	0
112268284	LOC112268284	mRNA	0	0	0.02	0	0	0
112268298	112268298	mRNA	0.16	0	0.08	0	0.71	0.31
112268331	LOC112268331	mRNA	4.68	3.93	7.72	2.99	2.72	8.73
112268342	LOC112268342	mRNA	0.33	0.52	0.44	0.62	0.11	0.47
112268349	LOC112268349	mRNA	9.26	6.96	9.85	6.16	5.1	8.4
112268350	LOC112268350	mRNA	0.74	0.95	2.19	0	0.84	4.62
112268375	112268375	mRNA	24.9	22.04	17.75	17.02	13.87	14.62
112268381	LOC112268381	mRNA	1.39	1.1	0.74	0.16	0.24	1.76
112268384	LOC112268384	mRNA	0.08	0.02	0.05	0	0.03	0.03
112268387	LOC112268387	mRNA	0.04	0	0	0	0	0
112268398	LOC112268398	mRNA	0.12	0.3	0.14	0.21	0.14	0
112268403	LOC112268403	mRNA	0	0	0.03	0	0	0
112268409	112268409	mRNA	2.12	1.52	2.9	3.04	3.93	1.86
112268414	112268414	mRNA	0.04	0	0	0	0	0
112268437	LOC112268437	mRNA	3.87	4.46	4.62	3.63	4.26	4.42
112268444	LOC112268444	mRNA	0.9	1.01	0.9	1.55	1.19	1.59
112268452	112268452	mRNA	0.05	0.1	0.26	0	0	0.26
112268473	112268473	mRNA	0	0.01	0.02	0.09	0	0
11227	GALNT5	mRNA	47.76	39.82	59.19	59.18	43.87	65.7
11228	RASSF8	mRNA	14.92	13.64	23.2	8.31	11.51	40.38
1123	CHN1	mRNA	3.33	4.38	4.97	2.65	2.9	4.35
11230	PRAF2	mRNA	38.51	39.1	21.76	42.4	43.92	26.76
11231	SEC63	mRNA	25.88	27.1	37.83	32.45	32.3	47.34
11232	POLG2	mRNA	2.12	2.59	1.76	1.96	2.65	2.61
11234	HPS5	mRNA	8.51	9.11	9.19	7.08	7.67	7.43
11235	PDCD10	mRNA	12.79	19.31	18.46	16.62	21.94	19.13
11236	RNF139	mRNA	9.38	10.09	9.54	7.98	7.84	9.37
11237	RNF24	mRNA	8.75	10.76	11.15	9.98	10.52	27.72
11238	CA5B	mRNA	3.28	3.34	3.9	4.23	3.61	6.59
112398	EGLN2	mRNA	25.07	28.65	28.63	25.61	28.9	27.25
112399	EGLN3	mRNA	0	0	0.02	0	0	0
1124	CHN2	mRNA	0.11	0	0.05	0	0	0
11240	PADI2	mRNA	0.06	0.02	0.04	0	0.03	0
11243	PMF1	mRNA	15.95	14.92	15.37	16.82	16.72	15.13
11244	ZHX1	mRNA	7.5	8.17	7.2	5.9	5.43	7.15
11245	GPR176	mRNA	61.02	52.63	63	51.67	46.81	53.48
112464	CAVIN3	mRNA	54.99	58.3	57.43	77.03	78.48	56.81
11247	NXPH4	mRNA	2.84	2.18	3.28	1.68	1	0.6
112476	PRRT2	mRNA	1.54	1.83	4.04	3.26	2.06	3.29
112479	ERI2	mRNA	0.84	1.42	1.3	1.58	1.36	1.75
11248	NXPH3	mRNA	0.73	0.82	0.09	0.34	0.3	0.17
112483	SAT2	mRNA	13.07	12.93	15.83	16.2	11.47	14.33
112487	DTD2	mRNA	6.22	5.62	3.96	5.45	6.47	4.57
112495	GTF3C6	mRNA	21.78	21.54	20.3	20.58	23.71	17.24
11251	PTGDR2	mRNA	0.28	0.52	0.38	0.53	1.31	0.48
11252	PACSIN2	mRNA	23.52	24.29	23.59	21.41	21.61	16.13
11253	MAN1B1	mRNA	21.56	20.25	20.3	23.24	20.11	19.8
112574	SNX18	mRNA	44.45	39.36	29.34	38.04	34.22	27.35
11258	DCTN3	mRNA	37.75	38.44	35.43	37.81	41.24	28.62
11259	FILIP1L	mRNA	19.4	15.97	21.87	15.28	14.16	30.73
11260	XPOT	mRNA	25.24	25.49	28.22	31.56	27.57	24.44
112609	MRAP2	mRNA	1.37	2.05	0.78	1.46	1.49	0.68
11261	CHP1	mRNA	48.24	44.78	45.47	54.15	48.19	39.9
112611	RWDD2A	mRNA	1.88	2.07	2.92	2.68	3.42	2.12
112616	CMTM7	mRNA	9.24	10.67	6.91	8.25	11.83	8
11262	SP140	mRNA	0.12	0.26	0.52	0.06	0.42	1.07
11264	PXMP4	mRNA	1.67	1.57	1.58	3.21	2.03	2.47
11266	DUSP12	mRNA	7.4	7.27	6.88	7.3	6.24	10.03
11267	SNF8	mRNA	25.54	24.84	15.1	21.77	24.62	10.48
11269	DDX19B	mRNA	8.09	7.21	8	8.72	9.8	8.92
11270	NRM	mRNA	4.96	9.35	4	7.95	10.41	4.99
112703	FAM71E1	mRNA	0.78	0.62	0.09	0.24	0.48	0.23
11272	PRR4	mRNA	0.94	1.35	0	0	1	0
112724	RDH13	mRNA	2.15	1.91	1.45	2.35	1.64	1.96
11273	ATXN2L	mRNA	46.2	44.49	43.62	49.26	52.93	47.2
11274	USP18	mRNA	2.67	6.54	17.09	8.21	10.14	23.24
11275	KLHL2	mRNA	4.76	4.06	4.06	4.37	4.92	3.75
112752	IFT43	mRNA	5.05	6.13	6.43	7.02	5.1	9.75
112755	STX1B	mRNA	1.11	1.17	0.97	0.86	0.82	0.67
11276	SYNRG	mRNA	8.27	8.4	10.78	7.44	8.29	14.6
11277	TREX1	mRNA	8.13	9.53	16.88	9.6	13.43	21.3
112770	GLMP	mRNA	36.52	34.66	33.78	52.5	37.8	40.87
11278	KLF12	mRNA	6.03	4.65	7.72	4.3	5.03	8.67
11279	KLF8	mRNA	1	1.12	2.91	1.43	1.28	3.49
11280	SCN11A	mRNA	0.3	0.1	1.04	0.32	0.35	1.04
112812	FDX2	mRNA	13.92	11.83	7.72	11.13	13.7	12.55
112817	HOGA1	mRNA	0.49	0.16	0.39	0.69	0.11	0.39
11282	MGAT4B	mRNA	84.52	80.36	79.7	77.97	76.82	77.28
11284	PNKP	mRNA	7.9	11.21	10.56	8.61	8.91	9.5
112840	WDR89	mRNA	1.39	1.81	1.54	1.5	1.47	1.11
112849	L3HYPDH	mRNA	10.28	8.89	8.04	11.79	10.14	13.16
11285	B4GALT7	mRNA	13.24	14.01	9.78	14.25	15.18	9.73
112858	TP53RK	mRNA	4.8	4.6	4.74	5.93	5.09	5.81
112869	SGF29	mRNA	3.8	3.95	3.23	4.32	5.12	6.48
112885	PHF21B	mRNA	0.05	0	0.02	0.06	0.07	0.03
1129	CHRM2	mRNA	56.33	42.27	36.83	57.32	38.05	32.17
112936	VPS26B	mRNA	16.83	15.96	14.52	17.21	15.6	13.83
112937	GLB1L3	mRNA	0.29	0.38	0.14	0.14	0.25	0.16
112939	NACC1	mRNA	30.21	34.13	19.86	31.79	39.81	22.84
112942	CFAP36	mRNA	10.52	9.86	9.67	11.23	10.79	9.23
112950	MED8	mRNA	14.01	14.09	14.24	13.87	15.34	12.77
112970	KTI12	mRNA	4.39	5	5.85	5.16	5.83	5.67
113	ADCY7	mRNA	21.73	21.82	13.89	27.97	24.98	17.37
1130	LYST	mRNA	10.26	9.26	10.62	10.71	8.82	15.39
113000	RPUSD1	mRNA	11.42	11.8	7.03	10.58	12.31	7.27
113026	PLCD3	mRNA	105.24	84.58	64.31	123.53	84.22	52.22
11309	SLCO2B1	mRNA	0.07	0.06	0.22	0.2	0.41	0.59
1131	CHRM3	mRNA	7.28	7.37	5.55	4.12	6.31	7.28
11311	VPS45	mRNA	9.76	9.22	8.63	10.67	10.74	10.74
113115	MTFR2	mRNA	0.73	2.26	0.88	1.64	3.54	1.25
11313	LYPLA2	mRNA	19.51	19.42	15.73	22.56	22.72	18.29
113130	CDCA5	mRNA	4.14	9.73	3.29	7.03	15.69	4.69
113146	AHNAK2	mRNA	37.67	34.61	29.01	34.52	27.94	20.15
11315	PARK7	mRNA	81.09	70.26	67.8	78.94	77.45	47.36
11316	COPE	mRNA	75.68	79.37	61.42	81.69	85.66	54
113174	SAAL1	mRNA	2.34	2.97	3.36	4.08	4.51	2.76
113177	IZUMO4	mRNA	0.51	0.4	0.88	0.78	0.81	0.56
113178	SCAMP4	mRNA	28.79	29.67	31.56	33.04	30.31	47.79
113179	ADAT3	mRNA	2.38	2.49	1.07	1.87	1.01	1.11
11318	GPR182	mRNA	0.13	0	0.31	0.13	0.15	0
113189	CHST14	mRNA	12.05	15	15.35	14.77	17.98	17.59
11319	ECD	mRNA	11.86	12.14	11.94	12.8	12.69	13.86
1132	CHRM4	mRNA	0.12	0.08	0.1	0.16	0.37	0.11
11320	MGAT4A	mRNA	0.04	0.03	0.13	0.07	0.03	0.08
113201	CASC4	mRNA	43.51	44.39	45.05	41.37	41.55	45.06
11321	GPN1	mRNA	10.26	11.03	9.52	9.74	10.05	8.35
11322	TMC6	mRNA	0.51	0.46	0.31	0.67	0.34	0.05
113220	KIF12	mRNA	0.07	0.09	0.03	0	0	0
113230	MISP3	mRNA	0.76	0.66	0.35	0.97	1.05	0.23
113235	SLC46A1	mRNA	2.71	2.62	2.73	2.33	3.02	3.16
113246	C12orf57	mRNA	34.14	42.68	32.39	33.94	46.02	36.13
11325	DDX42	mRNA	14.75	15.03	24.65	19.99	18.66	28.46
113251	LARP4	mRNA	12.92	12	11.24	13.59	14.05	12.88
11326	VSIG4	mRNA	0	0.05	0	0	0	0
113263	GLCCI1	mRNA	4.09	3.71	2.75	4.44	3.65	3.03
113277	TMEM106A	mRNA	6.64	5.68	7.61	5.92	6.72	7.42
113278	SLC52A3	mRNA	0	0.06	0	0.04	0	0
11328	FKBP9	mRNA	77.18	68.61	100.25	93.26	73.63	94.45
11329	STK38	mRNA	33.48	33.53	33.53	30.18	27.87	33.95
1133	CHRM5	mRNA	1.21	1.32	0.6	0.75	0.27	0.96
11330	CTRC	mRNA	0.22	0.12	0.17	0.15	0.2	0.43
11331	PHB2	mRNA	50.08	50.48	38.6	57.18	53.81	34.99
11332	ACOT7	mRNA	28.43	31.6	21.78	30.81	40.55	21.02
11333	PDAP1	mRNA	20.74	20.45	21.12	22.75	25.81	18.96
11334	TUSC2	mRNA	9.28	7.75	7.37	7.56	10.18	7.16
11335	CBX3	mRNA	24.48	26.59	25.28	26.12	27.81	27.48
11336	EXOC3	mRNA	13.8	13.32	14.91	14.05	14.44	17.34
11337	GABARAP	mRNA	179.56	172.25	178.14	198.17	158.76	165.71
11338	U2AF2	mRNA	22.17	26.99	22.15	29.14	35.62	23.1
11339	OIP5	mRNA	0.53	1.85	0.39	1.17	4.22	0.7
1134	CHRNA1	mRNA	0	0	0.02	1.31	0.06	0
11340	EXOSC8	mRNA	4.05	5.22	3.81	5.12	6.68	3.99
113402	SFT2D1	mRNA	7.65	6.53	7.59	8.72	7.24	8.16
11341	SCRG1	mRNA	0.07	0.06	0.06	0.59	0.74	0.46
113419	TEX261	mRNA	25.64	26.62	23.05	28.67	29.43	26.7
11342	RNF13	mRNA	11.26	12.28	16.24	15.13	12.55	21.15
11343	MGLL	mRNA	80.92	92.13	52.21	62.11	77.93	38.28
11344	TWF2	mRNA	28.51	33.66	26.48	33.42	34.54	24.88
113444	SMIM12	mRNA	5.84	5.74	6.51	6.02	6.48	8.26
11345	GABARAPL2	mRNA	27.48	25.64	33	27.58	28.53	25.14
113451	AZIN2	mRNA	2.2	2.23	2.84	2.09	1.83	2.72
113452	TMEM54	mRNA	20.09	24.68	14.84	22.49	22.59	14.9
11346	SYNPO	mRNA	34.48	31.88	45.33	29.12	24.68	33.48
113510	HELQ	mRNA	2.84	3.01	4.29	2.8	4.38	5.7
113540	CMTM1	mRNA	1.86	2.61	1.8	2.22	3.18	2.79
1136	CHRNA3	mRNA	0	0.05	0	0.05	0	0
113612	CYP2U1	mRNA	7.16	5.86	6.18	8.46	6.3	5.69
113622	ADPRHL1	mRNA	0.27	0.64	0.64	1.39	0.66	0.52
113655	MFSD3	mRNA	9.85	9.16	7.96	10.28	7.03	7.46
113675	SDSL	mRNA	1.7	1.57	1.49	5.33	3.44	2.62
113730	KLHDC7B	mRNA	0.11	0.06	0.36	0.22	0.02	0.86
113763	ZBED6CL	mRNA	0	0	0.01	0	0	0
113791	PIK3IP1	mRNA	7.42	5.45	13.4	8.01	4.38	13.65
1138	CHRNA5	mRNA	0.08	0.12	0.07	0.03	0.03	0.16
113802	HENMT1	mRNA	1	0.54	0.93	0.8	0.72	0.41
113828	FAM83F	mRNA	0.02	0.02	0.01	0.03	0.03	0.03
113829	SLC35A4	mRNA	21.58	21.21	18.12	20.32	24.76	19.28
113835	ZNF257	mRNA	0.04	0.07	0.01	0	0.07	0.06
113878	DTX2	mRNA	6.64	6.11	5.63	5.45	8.07	6.03
1139	CHRNA7	mRNA	0.2	0.62	0.26	0.83	0.13	0.75
114	ADCY8	mRNA	0	0.02	0	0	0	0
1140	CHRNB1	mRNA	1.27	1.74	1.26	1.29	1.01	0.88
114026	ZIM3	mRNA	0.03	0	0.03	0	0	0.04
114034	TOE1	mRNA	2.65	2.6	3.74	3.32	3.81	4.78
114049	BUD23	mRNA	13.41	14.48	12.54	18.94	17.01	13.51
114088	TRIM9	mRNA	0	0.03	0.03	0.04	0	0.02
1141	CHRNB2	mRNA	0.27	1.46	0.69	0.05	0.44	0.42
114112	TXNRD3	mRNA	2.85	2.77	2.84	3.3	2.89	3.1
114134	SLC2A13	mRNA	3.37	4.11	2.82	2.47	2.64	4.06
114294	LACTB	mRNA	7.82	7.77	6.92	7.13	6.7	7.17
114299	PALM2	mRNA	3.57	3.85	3.64	2.19	2.64	3.77
1143	CHRNB4	mRNA	0.05	0.07	0.13	0.19	0.11	0.09
114327	EFHC1	mRNA	1.11	1.53	2.62	1.55	1.23	3.27
114335	CGB1	mRNA	0	0.16	0	0	0	0
114336	CGB2	mRNA	0	0	0.07	0.03	0	0
1144	CHRND	mRNA	0.16	0	0.08	0.14	0.25	0
1145	CHRNE	mRNA	0.03	0.03	0.11	0.35	0.21	0.04
114548	NLRP3	mRNA	0.1	0	0.02	0.42	0	0.1
114569	MAL2	mRNA	0.11	0.08	0.07	0.04	0.04	0.1
114571	SLC22A9	mRNA	0.04	0.44	0.38	0	0	0.16
114609	TIRAP	mRNA	4.19	5.52	4.07	5.39	5.61	6.36
114625	ERMAP	mRNA	7.06	6.43	10.53	9.16	6.97	13.25
114659	LRRC37B	mRNA	4.87	4.9	5.23	4.22	4.68	5.9
1147	CHUK	mRNA	5.92	5.96	6.76	5.23	6.52	7.1
114757	CYGB	mRNA	0.52	0.22	0.73	0.51	0.58	0.74
114769	CARD16	mRNA	4.4	2.27	2.77	6.25	3.75	9.02
114780	PKD1L2	mRNA	0.19	0	0.21	0.06	0.22	0.08
114781	BTBD9	mRNA	5.17	5.48	8.4	6.87	5.22	9.86
114783	LMTK3	mRNA	0.29	0.18	0.17	0.27	0.13	0.23
114784	CSMD2	mRNA	0.19	0.05	0.02	0.01	0.02	0.01
114785	MBD6	mRNA	9.53	10.21	9.23	11.85	11.53	10.51
114786	XKR4	mRNA	0	0	0.18	0	0.55	0.78
114787	GPRIN1	mRNA	1.17	1.6	1.47	1.31	1.7	1.77
114788	CSMD3	mRNA	0.01	0.03	0	0.04	0.01	0.01
114789	SLC25A25	mRNA	8.1	8.25	5.76	7.48	8.23	4.85
114790	STK11IP	mRNA	4.54	3.53	5.01	3.7	3.25	4.64
114791	TUBGCP5	mRNA	3.79	4.13	5.43	3.7	4.94	6.33
114792	KLHL32	mRNA	0.06	0.12	0.13	0.33	0.07	0.06
114793	FMNL2	mRNA	8.48	8.59	14.67	8.01	7.49	24.93
114794	ELFN2	mRNA	0.91	1.07	0.93	1.46	0.98	0.65
114795	TMEM132B	mRNA	0.75	0.65	0.56	0.34	0.61	0.84
114798	SLITRK1	mRNA	0.07	0.03	0.06	0.14	0.05	0.02
114799	ESCO1	mRNA	5.44	5.61	6.26	5.81	4.41	7
114800	CCDC85A	mRNA	0.66	0.69	0.87	0.42	0.3	0.28
114801	TMEM200A	mRNA	1.67	2.33	2.65	2.15	1.85	5.05
114803	MYSM1	mRNA	5.44	4.89	8.62	5.1	5.99	9.37
114804	RNF157	mRNA	0.18	0.39	0.42	0.21	0.29	1.24
114805	GALNT13	mRNA	0	0	0.01	0.02	0	0
114815	SORCS1	mRNA	0.03	0.02	0.03	0	0.15	0.02
114818	KLHL29	mRNA	4.91	5.65	3.96	4.87	4.53	4.86
114821	ZBED9	mRNA	0.18	1.23	0.33	0.19	0.19	0.92
114822	RHPN1	mRNA	0.05	0.06	0.12	0.1	0.08	0.08
114823	LENG8	mRNA	31.07	25.11	41.28	22.75	23.98	41.63
114824	PNMA5	mRNA	0.15	0.08	0	0.98	0.31	0.11
114825	PWWP2A	mRNA	5.14	4.98	7.81	4.72	5.76	7.19
114826	SMYD4	mRNA	2.73	3.47	3.24	3.1	3.59	5.03
114827	FHAD1	mRNA	0.03	0.02	0.02	0.04	0.13	0
114876	OSBPL1A	mRNA	11.94	10.2	14.72	15.13	8.83	17.96
114879	OSBPL5	mRNA	9.14	9.6	10.39	10.13	10.55	15.13
114880	OSBPL6	mRNA	2.24	1.64	1.15	0.93	1.26	2.77
114881	OSBPL7	mRNA	3.77	2.9	3.17	3.38	1.94	3.37
114882	OSBPL8	mRNA	8.59	10.64	12.45	8.58	8.84	14.85
114883	OSBPL9	mRNA	12.46	11.65	10.38	14	10.02	13.08
114884	OSBPL10	mRNA	20.74	18.57	18.2	17.97	16.92	19.59
114885	OSBPL11	mRNA	4.21	4.49	3.65	4.29	4.82	4.39
114897	C1QTNF1	mRNA	3.3	2.74	17.16	4.1	4.57	24.07
114898	C1QTNF2	mRNA	0.93	1.89	0.75	1.82	2.18	1.09
114899	C1QTNF3	mRNA	5.96	5.6	9.35	7.11	8.13	10.21
1149	CIDEA	mRNA	0.37	0.48	0.13	0.09	0.1	0.07
114900	C1QTNF4	mRNA	0.08	0.03	0.12	0.08	0.04	0.12
114902	C1QTNF5	mRNA	8.52	5.81	9.55	8.94	3.18	3.93
114904	C1QTNF6	mRNA	5.73	5.14	6.33	8.46	6.06	8.5
114905	C1QTNF7	mRNA	18.16	16.98	20.94	17.26	17.63	30.31
114907	FBXO32	mRNA	17.08	17.53	14.38	23.19	15.31	22.84
114908	TMEM123	mRNA	52.86	53.58	49.28	49.09	60.26	67.46
114926	SMIM19	mRNA	3.07	4.03	6.05	4.82	5.88	6.58
114928	GPRASP2	mRNA	1.96	0.96	1.67	1.39	2.22	2.76
114932	MRFAP1L1	mRNA	12.64	11.82	14.81	14.26	13.93	15.43
114960	TSGA13	mRNA	0.12	0.11	0.22	0.19	0.09	0
114971	PTPMT1	mRNA	7.4	7.24	6.27	7.31	8.11	6.52
114984	FLYWCH2	mRNA	14.67	17.19	12.94	17.44	16.3	8.65
114987	WDR31	mRNA	0.73	0.42	1.12	1.11	0.98	1.9
114990	VASN	mRNA	92.18	108.63	94.89	114.91	112.48	141.15
114991	ZNF618	mRNA	3.76	3.64	3.89	4.38	2.96	9.62
115	ADCY9	mRNA	25.89	22.77	26.48	28.72	20.51	28.05
115004	CGAS	mRNA	1.16	1.02	0.79	0.91	1.87	1.84
115019	SLC26A9	mRNA	0	0.03	0	0.06	0	0.02
115024	NT5C3B	mRNA	16.62	17.64	13.03	17.42	17.43	11.93
115098	CCDC124	mRNA	32.36	30.73	22.08	29.12	32.03	13.49
115106	HAUS1	mRNA	3.67	5.3	4.87	5.27	7.05	6.82
115111	SLC26A7	mRNA	0.19	0.18	0.1	0.15	0.02	0.07
115123	2021-03-03	mRNA	0.91	1.46	1.84	0.93	1.51	1.85
115196	ZNF554	mRNA	1.95	1.37	2.89	1.94	1.57	3.53
1152	CKB	mRNA	9.71	8.19	3.95	8.25	6.38	2.77
115201	ATG4A	mRNA	5.09	5.46	3.87	4.6	4.92	3.81
115207	KCTD12	mRNA	12.69	14.11	21.24	22.55	24.6	53.78
115209	OMA1	mRNA	2.75	2.75	3.09	3.75	2.88	3.7
115265	DDIT4L	mRNA	1.08	1.87	1.09	1.71	1.35	3.37
115273	RAB42	mRNA	3.34	3.04	3.93	3.37	3.8	3.86
115286	SLC25A26	mRNA	5.94	3.64	5.59	5.83	6.47	6.71
115290	FBXO17	mRNA	4.45	3.62	2.58	4.75	3.9	2.96
115294	PCMTD1	mRNA	5.25	3.63	9.99	6.81	5.34	12.87
1153	CIRBP	mRNA	26.75	25.53	48.39	38.49	33.6	50.81
115330	GPR146	mRNA	1.53	1.07	1.54	1.67	2.91	0.98
115350	FCRL1	mRNA	0	0	0.01	0	0	0
115353	LRRC42	mRNA	24.7	25.78	22.2	26.63	23.45	23.23
115361	GBP4	mRNA	0.67	0.45	4.25	0.91	0.51	4.74
115362	GBP5	mRNA	0.13	0.17	0.91	0.07	0.33	2.12
115399	LRRC56	mRNA	0.4	0.25	0.54	0.39	0.58	0.86
1154	CISH	mRNA	0.74	1.97	0.08	0.46	1.49	0.32
115416	MALSU1	mRNA	19.29	20.68	12.48	17.35	21.87	12.97
115426	UHRF2	mRNA	9.49	11.84	11.26	10.97	13.14	11.55
1155	TBCB	mRNA	36.61	40.47	38.01	37.96	41.7	26.16
115509	ZNF689	mRNA	2.88	3.06	3.81	3.7	3.12	4.13
115548	FCHO2	mRNA	6.85	7.19	11.93	7.18	7.94	14.84
115557	ARHGEF25	mRNA	8.41	7.9	9.36	10.09	6.34	8.36
115560	ZNF501	mRNA	0.43	0.54	0.97	0.59	0.63	0.99
115572	TENT5B	mRNA	4.47	4.64	0.84	2.14	3.57	0.37
115584	SLC5A11	mRNA	0.07	0	0	0	0	0.05
115650	TNFRSF13C	mRNA	0.21	0.73	0.33	0.72	1.12	0.7
115677	NOSTRIN	mRNA	0	0	0.03	0	0	0.21
115701	ALPK2	mRNA	25.54	23.9	30.31	23.02	17.82	17.86
115703	ARHGAP33	mRNA	1.14	1.49	0.96	1.23	1.69	0.79
115704	EVI5L	mRNA	13.48	14.76	9.92	14.36	14.24	8.62
115708	TRMT61A	mRNA	5.51	6.16	5.44	5.32	4.92	4.42
115727	RASGRP4	mRNA	0.2	0.07	0.37	0.14	0.19	0.17
115749	C12orf56	mRNA	0.08	0.49	0.14	0	0.24	0.47
115752	DIS3L	mRNA	4.99	4.54	5.54	6.42	5.82	6.91
115761	ARL11	mRNA	0	0.05	0.02	0	0.06	0.03
115795	FANCD2OS	mRNA	0	0	0.11	0	0	0.27
115811	IQCD	mRNA	0.2	0.17	0.37	0	0.17	0.29
115817	DHRS1	mRNA	5.24	5.64	6.27	6.01	5.21	5.93
115825	WDFY2	mRNA	8.37	8.94	4.99	6.23	7.41	12.33
115827	RAB3C	mRNA	0	0	0.22	0	0	0
115908	CTHRC1	mRNA	147.95	138.29	158.91	237.67	172.73	117.54
115939	TSR3	mRNA	17.55	19.91	11.98	17.31	22.44	10.92
115948	CCDC151	mRNA	0.07	0.18	0.06	0.23	0.18	0
115950	ZNF653	mRNA	1.15	1.81	0.66	0.77	1.05	1.21
115992	RNF166	mRNA	6.29	7.65	5.09	5.03	6.32	5.73
1160	CKMT2	mRNA	0.59	0.69	0.19	1.35	0.41	0.78
116028	RMI2	mRNA	2.72	4.7	3.71	3.94	5.24	5.02
116039	OSR2	mRNA	9.67	9.84	8.47	20.29	17.58	18.6
116064	LRRC58	mRNA	5.53	5.36	5.46	5.52	5.2	7.53
116068	LYSMD3	mRNA	5.02	5.92	7.4	5.78	6.7	6.08
116071	BATF2	mRNA	0.42	0.83	3.17	1.56	1.38	6.81
116092	DNTTIP1	mRNA	6.15	8.07	8.36	9.34	11.36	9.69
1161	ERCC8	mRNA	2.74	2.92	3.59	2.68	4.55	2.5
116113	FOXP4	mRNA	10.05	11.74	7.24	11.25	12.93	8.63
116115	ZNF526	mRNA	6.07	7.07	7.72	6.89	6.49	7.41
116138	KLHDC3	mRNA	25.99	23.84	26.51	26.38	26.76	23.52
116143	WDR92	mRNA	3.02	3.43	2.9	3.55	3.36	3.17
116150	NUS1	mRNA	7.17	8.83	7.67	6.05	8.59	8.42
116151	FAM210B	mRNA	11.89	9.84	13.48	14.44	12.63	16.78
116159	CYYR1	mRNA	1.27	1.02	1.45	0.83	1.21	1.29
116211	TM4SF19	mRNA	0	0.16	0	0	0.35	0
116224	FAM122A	mRNA	3.49	4.4	3.89	4.85	4.05	4.82
116225	ZMYND19	mRNA	7.68	8.73	7.01	8.99	9.04	9.81
116228	COX20	mRNA	11.81	13.32	10.09	9.86	12.66	9.23
116236	ABHD15	mRNA	5.93	6.13	5.86	6.17	6.48	6
116238	TLCD1	mRNA	6.8	5.32	7.59	4.84	5.67	5.71
116254	GINM1	mRNA	18.55	17.16	22	20.34	21.51	25.16
116255	MOGAT1	mRNA	0.08	0	0.07	0.12	0	0.12
1163	CKS1B	mRNA	16.45	28.35	11.64	22.92	43.41	17.74
116328	C8orf34	mRNA	8.48	9.94	8.3	9.86	7.61	10.12
116362	RBP7	mRNA	0.45	0	0.06	0.23	0.18	0
116369	SLC26A8	mRNA	0	0.06	0.12	0.08	0.09	0.45
116372	LYPD1	mRNA	3.21	1.95	1.74	3.69	3.44	2.32
1164	CKS2	mRNA	15.17	20.4	10.94	18.17	40.18	13.86
116412	ZNF837	mRNA	1.15	1.34	1.81	1.78	1.87	1.69
116441	TM4SF18	mRNA	0	0.02	0	0.03	0.09	0.03
116442	RAB39B	mRNA	0.08	0.04	0.02	0.05	0.03	0.03
116443	GRIN3A	mRNA	0.18	0.12	0.25	0.99	0.56	0.36
116444	GRIN3B	mRNA	1.16	0.66	1.6	0.91	0.52	1.81
116447	TOP1MT	mRNA	5.59	3.83	5.07	4.63	4.03	4.64
116449	CLNK	mRNA	0.05	0.03	0.04	0.02	0	0
116461	TSEN15	mRNA	9.57	8.49	9.16	12.52	13.58	6.95
116496	FAM129A	mRNA	3.65	3.81	7.96	5.01	3.4	6.42
116534	MRGPRE	mRNA	0	0.05	0	0	0	0
116535	MRGPRF	mRNA	51.05	50.81	39.29	40.56	42.94	48.94
116540	MRPL53	mRNA	11.91	15.29	11.24	14.59	13.52	11.66
116541	MRPL54	mRNA	15.95	14.71	20.3	18.28	19.89	18.41
116729	PPP1R27	mRNA	0	0	0.05	0	0	0
116832	RPL39L	mRNA	5.53	7.17	4.33	8.8	11.88	3.96
116835	HSPA12B	mRNA	0.04	0.05	0.15	0.26	0.28	0.25
116840	CNTROB	mRNA	8.5	9.24	9.02	8.66	11.82	9.05
116841	SNAP47	mRNA	9.36	7.81	8.86	10.86	9.6	9.41
116842	LEAP2	mRNA	0.1	0	0.05	0.29	0.5	0.15
116843	SLC18B1	mRNA	1.02	1.24	1.82	1.61	1.18	3.04
116844	LRG1	mRNA	0.08	0	0.1	0.07	0	0.11
116931	MED12L	mRNA	0.15	0.05	0.19	0.39	0.03	0.36
116966	WDR17	mRNA	1.31	0.83	1.39	1.74	0.37	0.98
116969	ART5	mRNA	0	0.06	0.14	0.22	0.08	0.24
116983	ACAP3	mRNA	12.01	10.7	10.03	9.12	10.75	9.21
116984	ARAP2	mRNA	0.03	0.03	0.01	0.03	0.03	0.03
116985	ARAP1	mRNA	17.21	15.26	18.78	19.64	15.3	19.79
116986	AGAP2	mRNA	0.32	0.48	0.36	0.28	0.37	0.5
116987	AGAP1	mRNA	4.1	4.44	4.91	4.66	4.11	7.74
116988	AGAP3	mRNA	20.27	20.31	14.87	15.11	15.42	11.7
117143	TADA1	mRNA	1.87	2.73	2.62	2.54	2.77	3.68
117144	CATSPER1	mRNA	0.13	0.12	0.04	0.11	0.21	0.04
117145	THEM4	mRNA	5.07	4.03	3.93	4.71	4.77	5.12
117154	DACH2	mRNA	0.5	0.79	0.27	0.52	0.61	0.37
117155	CATSPER2	mRNA	0	0	0.07	0.16	0	0
117157	SH2D1B	mRNA	0	0.06	0.01	0	0.04	0
117166	WFIKKN1	mRNA	0.07	0	0.07	0.25	0.4	0.05
117177	RAB3IP	mRNA	0.53	1.12	0.72	0.87	0.64	0.61
117178	SSX2IP	mRNA	0.54	0.72	0.64	0.94	0.59	1.58
117195	MRGPRX3	mRNA	0.04	0.09	0.08	0.11	0.34	0.07
117245	HRASLS5	mRNA	0	0.06	0.04	0.03	0.04	0.07
117246	FTSJ3	mRNA	9.27	10.43	9.45	9.21	9.25	9.65
117247	SLC16A10	mRNA	0.31	0.36	0.52	0.27	0.58	0.99
117248	GALNT15	mRNA	0.54	0.77	0.98	0.42	0.7	2.82
117283	IP6K3	mRNA	0.45	0.36	0.2	0.88	0.59	0.07
117289	TAGAP	mRNA	0.09	0.02	0.05	0	0.03	0.14
1173	AP2M1	mRNA	205.89	208.68	148.06	223.64	225.49	127.66
1174	AP1S1	mRNA	37.95	40.33	33.39	38.88	45.95	31.15
1175	AP2S1	mRNA	125.44	123.68	74.61	117.53	127.32	55.54
117531	TMC1	mRNA	0.1	0.69	0.58	0	0.05	0.18
117532	TMC2	mRNA	0.02	0	0.01	0	0	0.06
117581	TWIST2	mRNA	70.4	79.95	68.38	69.55	80.26	140.8
117583	PARD3B	mRNA	8.9	6.79	9.15	8.18	5.37	6.84
117584	RFFL	mRNA	6.14	6.73	5.45	7.5	6.29	8.98
1176	AP3S1	mRNA	34.84	40.1	35.17	29.37	37.95	32.5
117608	ZNF354B	mRNA	3.38	2.36	3.91	2.38	3	4.89
117854	TRIM6	mRNA	1.38	2.31	1.43	2.52	2.95	1.7
118	ADD1	mRNA	56.47	59.04	70.38	60.67	64.51	71.25
1180	CLCN1	mRNA	0	0.04	0	0	0.08	0.46
1181	CLCN2	mRNA	1.86	1.79	1.5	1.35	1.92	1.57
1182	CLCN3	mRNA	14.19	12.91	11.63	13.76	13.49	15.08
1183	CLCN4	mRNA	0.74	1.04	0.81	0.75	0.89	1.32
1184	CLCN5	mRNA	4.1	3.48	2.57	1.94	1.64	1.43
118424	UBE2J2	mRNA	16.04	15.63	17.08	14.01	17	14.02
[truncated: 32,485 more rows]
