# Supplementary material for: Mesenchymal stem cell-derived exosomes protect trabecular meshwork from oxidative stress
Source: Sci Rep. 2021 Jul 21;11:14863. doi: 10.1038/s41598-021-94365-4 (PMC8295363; doi:10.1038/s41598-021-94365-4)
Supplement: Supplementary file 4 — Supplementary Information 4. [file 41598_2021_94365_MOESM4_ESM.xlsx]

## Sheet: KEGG
Category	Term	Count	%	PValue	Genes	List Total	Pop Hits	Pop Total	Fold Enrichment	Bonferroni	Benjamini	FDR
KEGG_PATHWAY	hsa04114:Oocyte meiosis	10	3.003	0.00011786	CDC20, CCNB2, CCNB1, PLK1, CAMK2A, CDK1, ADCY1, CDC25C, BUB1, AURKA	120	111	6879	5.16441	0.0209926	0.0212148	0.0212148
KEGG_PATHWAY	hsa04110:Cell cycle	10	3.003	0.000274269	CCNA2, CDC20, CCNB2, CCNB1, PLK1, CDK1, BUB1B, TTK, CDC25C, BUB1	120	124	6879	4.62298	0.0481761	0.0246842	0.0246842
KEGG_PATHWAY	hsa04914:Progesterone-mediated oocyte maturation	8	2.4024	0.000723449	CCNA2, CCNB2, CCNB1, PLK1, CDK1, ADCY1, CDC25C, BUB1	120	87	6879	5.27126	0.12214	0.0434069	0.0434069
KEGG_PATHWAY	hsa04713:Circadian entrainment	6	1.8018	0.0240195	RYR1, RPS6KA5, RASD1, CAMK2A, ADCY1, GRIN2C	120	95	6879	3.62053	0.987428	1	1
KEGG_PATHWAY	hsa03320:PPAR signaling pathway	5	1.5015	0.0283029	FABP3, GK, MMP1, SCD, CPT1B	120	67	6879	4.27799	0.994304	1	1
KEGG_PATHWAY	hsa04020:Calcium signaling pathway	8	2.4024	0.0351494	SLC8A3, RYR1, OXTR, CAMK2A, BDKRB2, CD38, ADCY1, GRIN2C	120	179	6879	2.56201	0.998405	1	1
KEGG_PATHWAY	hsa05164:Influenza A	7	2.1021	0.080574	IL33, CXCL10, RSAD2, IFNA1, CCL5, HSPA6, CCL2	120	174	6879	2.30618	1	1	1
KEGG_PATHWAY	hsa04623:Cytosolic DNA-sensing pathway	4	1.2012	0.0985733	IL33, CXCL10, IFNA1, CCL5	120	64	6879	3.58281	1	1	1

## Sheet: GO
Category	Term	Count	%	PValue	Genes	List Total	Pop Hits	Pop Total	Fold Enrichment	Bonferroni	Benjamini	FDR
GOTERM_BP_DIRECT	GO:0051301~cell division	38	11.4114	2.75951e-19	CDCA2, CDCA3, CCNF, KIF14, NCAPG, CDCA8, BUB1B, KIF11, SKA3, NCAPH, SKA1, AURKA, CDC20, CCNB2, SYCE2, PARD6B, CCNB1, NUF2, OIP5, NEK2, FAM83D, BUB1, CENPW, UBE2C, KNL1, CDC25C, NDC80, CCNA2, SGO2, CENPE, CENPF, KIF18B, KIFC1, CDK1, TACC3, KIF2C, KIF20B, ITGB3BP	284	350	16792	6.41948	4.95608e-16	4.95608e-16	4.91469e-16
GOTERM_BP_DIRECT	GO:0007067~mitotic nuclear division	31	9.30931	1.93349e-17	CDCA2, CDCA3, CCNF, BUB1B, KIF11, SKA3, SKA1, AURKA, KIF15, CDC20, CCNB2, NUF2, PBK, OIP5, NEK2, FAM83D, BUB1, CEP55, CENPW, PLK1, KNL1, CDC25C, NDC80, CIT, CCNA2, ASPM, CENPF, CDK1, KIF2C, KIF20B, ITGB3BP	284	248	16792	7.39085	3.47255e-14	1.73627e-14	1.72177e-14
GOTERM_BP_DIRECT	GO:0007059~chromosome segregation	14	4.2042	9.21606e-11	TOP2A, CDCA2, CENPW, HJURP, KIF11, SKA3, NDC80, SKA1, CENPE, CENPF, NUF2, NEK10, OIP5, NEK2	284	68	16792	12.1732	1.6552e-07	5.51735e-08	5.47127e-08
GOTERM_BP_DIRECT	GO:0007062~sister chromatid cohesion	15	4.5045	1.94676e-09	PLK1, CDCA8, BUB1B, KNL1, CENPA, NDC80, SKA1, CDC20, CENPE, SGO2, CENPF, NUF2, KIF2C, BUB1, ITGB3BP	284	103	16792	8.61069	3.49638e-06	8.74097e-07	8.66797e-07
GOTERM_BP_DIRECT	GO:0007018~microtubule-based movement	13	3.9039	1.04546e-08	DNAH10, KIF14, KIF24, KIF11, KIF15, CENPE, KIF18B, RACGAP1, KIFC1, KIF4A, KIF2C, KIF20A, KIF20B	284	81	16792	9.48948	1.87763e-05	3.75529e-06	3.72393e-06
GOTERM_BP_DIRECT	GO:0000070~mitotic sister chromatid segregation	7	2.1021	2.93942e-06	KIF18B, KIFC1, PLK1, NUSAP1, NEK2, CENPA, NDC80	284	25	16792	16.5555	0.0052653	0.000879867	0.000872518
GOTERM_BP_DIRECT	GO:0008283~cell proliferation	21	6.30631	4.21937e-06	CSGALNACT1, EHF, ELN, PLK1, BUB1B, MCM10, MKI67, CDC25C, CYR61, KIF15, TRAIP, BST2, ISG20, CENPF, DDIT4, CDK1, TACC3, KIF2C, FAM83D, BUB1, DLGAP5	284	366	16792	3.39252	0.00754937	0.00108257	0.00107353
GOTERM_BP_DIRECT	GO:0000281~mitotic cytokinesis	7	2.1021	7.4497e-06	RACGAP1, KIF4A, PLK1, NUSAP1, KIF20A, CENPA, CEP55	284	29	16792	14.272	0.0132906	0.00167246	0.00165849
GOTERM_BP_DIRECT	GO:0007080~mitotic metaphase plate congression	7	2.1021	3.2558e-05	CENPE, CCNB1, KIFC1, KIF14, CDCA8, KIF2C, CEP55	284	37	16792	11.1861	0.0567982	0.0063116	0.00625888
GOTERM_BP_DIRECT	GO:0051310~metaphase plate congression	5	1.5015	3.51425e-05	CENPE, CENPF, KIF2C, FAM83D, NDC80	284	12	16792	24.6362	0.0611665	0.0063116	0.00625888
GOTERM_BP_DIRECT	GO:0034080~CENP-A containing nucleosome assembly	7	2.1021	7.84439e-05	CENPW, HJURP, OIP5, KNL1, CENPA, HIST1H4D, ITGB3BP	284	43	16792	9.62529	0.131416	0.0128077	0.0127008
GOTERM_BP_DIRECT	GO:0060337~type I interferon signaling pathway	8	2.4024	9.80112e-05	ISG20, BST2, EGR1, IFITM1, IFI27, RSAD2, IFNA1, IRF4	284	64	16792	7.39085	0.161413	0.014669	0.0145465
GOTERM_BP_DIRECT	GO:0007051~spindle organization	5	1.5015	0.000122508	ASPM, TTK, AUNIP, KIF11, AURKA	284	16	16792	18.4771	0.197511	0.0169249	0.0167836
GOTERM_BP_DIRECT	GO:0007094~mitotic spindle assembly checkpoint	5	1.5015	0.000309243	CENPF, PLK1, BUB1B, TTK, BUB1	284	20	16792	14.7817	0.426207	0.0396715	0.0393402
GOTERM_BP_DIRECT	GO:0034501~protein localization to kinetochore	4	1.2012	0.00052062	CDK1, BUB1B, TTK, KNL1	284	10	16792	23.6507	0.607523	0.0573814	0.0569022
GOTERM_BP_DIRECT	GO:0007019~microtubule depolymerization	4	1.2012	0.00052062	KIF18B, KIF14, KIF24, KIF2C	284	10	16792	23.6507	0.607523	0.0573814	0.0569022
GOTERM_BP_DIRECT	GO:0051439~regulation of ubiquitin-protein ligase activity involved in mitotic cell cycle	5	1.5015	0.000543142	CDC20, CCNB1, UBE2C, PLK1, CDK1	284	23	16792	12.8536	0.62309	0.0573814	0.0569022
GOTERM_BP_DIRECT	GO:0051382~kinetochore assembly	4	1.2012	0.000930884	CENPE, CENPF, CENPW, CENPA	284	12	16792	19.7089	0.81225	0.0928815	0.0921058
GOTERM_BP_DIRECT	GO:0007052~mitotic spindle organization	5	1.5015	0.0015323	CCNB1, TTK, KIF11, NDC80, AURKA	284	30	16792	9.85446	0.936335	0.144843	0.143633
GOTERM_BP_DIRECT	GO:0007076~mitotic chromosome condensation	4	1.2012	0.00185446	NUSAP1, NCAPG, NCAPH, TTN	284	15	16792	15.7671	0.964339	0.166531	0.16514
GOTERM_BP_DIRECT	GO:0031145~anaphase-promoting complex-dependent catabolic process	7	2.1021	0.00215812	CDC20, CCNB1, UBE2C, PLK1, CDK1, BUB1B, AURKA	284	79	16792	5.23908	0.979353	0.184571	0.183029
GOTERM_BP_DIRECT	GO:0000086~G2/M transition of mitotic cell cycle	9	2.7027	0.0022639	CCNB2, CCNB1, PLK1, CDK1, NEK2, HMMR, CDC25C, AURKA, CIT	284	137	16792	3.88424	0.982932	0.184817	0.183273
GOTERM_BP_DIRECT	GO:0021537~telencephalon development	4	1.2012	0.0027033	SLC8A3, OXTR, SLC1A2, HES1	284	17	16792	13.9122	0.992263	0.204811	0.2031
GOTERM_BP_DIRECT	GO:1902749~regulation of cell cycle G2/M phase transition	3	0.900901	0.00273689	PLK1, NEK10, GTSE1	284	5	16792	35.4761	0.992717	0.204811	0.2031
GOTERM_BP_DIRECT	GO:0021772~olfactory bulb development	4	1.2012	0.00375756	SEMA3A, ID2, CHD7, KIF14	284	19	16792	12.4477	0.998842	0.269943	0.267689
GOTERM_BP_DIRECT	GO:0045071~negative regulation of viral genome replication	5	1.5015	0.00447967	ISG20, BST2, IFITM1, RSAD2, CCL5	284	40	16792	7.39085	0.999685	0.296951	0.294471
GOTERM_BP_DIRECT	GO:0019886~antigen processing and presentation of exogenous peptide antigen via MHC class II	7	2.1021	0.00461962	CENPE, RACGAP1, KIF4A, KIF2C, KIF11, CTSS, KIF15	284	92	16792	4.49878	0.999755	0.296951	0.294471
GOTERM_BP_DIRECT	GO:0006935~chemotaxis	8	2.4024	0.00462953	CXCL10, PLAU, CCL5, C5AR1, CCL2, LGALS9, CYR61, CXCL5	284	122	16792	3.87716	0.99976	0.296951	0.294471
GOTERM_BP_DIRECT	GO:0000278~mitotic cell cycle	5	1.5015	0.00489925	CENPE, CENPF, CENPW, KIF18B, XRCC2	284	41	16792	7.21058	0.999852	0.301186	0.29867
GOTERM_BP_DIRECT	GO:1900182~positive regulation of protein localization to nucleus	4	1.2012	0.00503094	NGFR, PLK1, CDK1, GTSE1	284	21	16792	11.2622	0.999884	0.301186	0.29867
GOTERM_BP_DIRECT	GO:0042493~response to drug	13	3.9039	0.00559858	OXTR, HMGCS1, TRPA1, HTR1D, SLC1A2, ADCY1, ALDH3A1, CENPF, FABP3, CCNB1, NPC1L1, CDK1, CD38	284	304	16792	2.52845	0.999958	0.324357	0.321648
GOTERM_BP_DIRECT	GO:0030198~extracellular matrix organization	10	3.003	0.00616867	CSGALNACT1, COMP, ACAN, WNT3A, ELN, ITGB3, MATN1, NDNF, SOX9, CYR61	284	196	16792	3.01667	0.999985	0.346216	0.343325
GOTERM_BP_DIRECT	GO:0051607~defense response to virus	9	2.7027	0.00695835	ISG20, BST2, IL33, CXCL10, IFITM1, RSAD2, IFNA1, DDIT4, APOBEC3B	284	165	16792	3.2251	0.999996	0.359735	0.356731
GOTERM_BP_DIRECT	GO:0007088~regulation of mitotic nuclear division	4	1.2012	0.00737676	NEK2, MKI67, KIF20B, CDC25C	284	24	16792	9.85446	0.999998	0.359735	0.356731
GOTERM_BP_DIRECT	GO:0051983~regulation of chromosome segregation	3	0.900901	0.00741102	KIF2C, MKI67, BUB1	284	8	16792	22.1725	0.999998	0.359735	0.356731
GOTERM_BP_DIRECT	GO:0051315~attachment of mitotic spindle microtubules to kinetochore	3	0.900901	0.00741102	CENPE, KIF2C, NDC80	284	8	16792	22.1725	0.999998	0.359735	0.356731
GOTERM_BP_DIRECT	GO:0014909~smooth muscle cell migration	3	0.900901	0.00741102	PLAU, ITGB3, KALRN	284	8	16792	22.1725	0.999998	0.359735	0.356731
GOTERM_BP_DIRECT	GO:0031100~organ regeneration	5	1.5015	0.00797701	CCNA2, C5AR1, CDK1, CCL2, MKI67	284	47	16792	6.29008	0.999999	0.377019	0.37387
GOTERM_BP_DIRECT	GO:0070372~regulation of ERK1 and ERK2 cascade	4	1.2012	0.00827964	NEK10, FAM83D, RASGRP1, CYR61	284	25	16792	9.46028	1	0.381288	0.378104
GOTERM_BP_DIRECT	GO:0051437~positive regulation of ubiquitin-protein ligase activity involved in regulation of mitotic cell cycle transition	6	1.8018	0.00916314	CDC20, CCNB1, UBE2C, PLK1, CDK1, BUB1B	284	76	16792	4.6679	1	0.402946	0.399581
GOTERM_BP_DIRECT	GO:1904668~positive regulation of ubiquitin protein ligase activity	3	0.900901	0.00942302	CDC20, UBE2C, PLK1	284	9	16792	19.7089	1	0.402946	0.399581
GOTERM_BP_DIRECT	GO:0030071~regulation of mitotic metaphase/anaphase transition	3	0.900901	0.00942302	CENPE, UBE2C, PLK1	284	9	16792	19.7089	1	0.402946	0.399581
GOTERM_BP_DIRECT	GO:0001503~ossification	6	1.8018	0.0112968	IFITM1, MGP, LRRC17, STC1, SOX9, GPM6B	284	80	16792	4.43451	1	0.471837	0.467896
GOTERM_BP_DIRECT	GO:0055015~ventricular cardiac muscle cell development	3	0.900901	0.0116486	CCNB1, HEY2, CDK1	284	10	16792	17.738	1	0.475476	0.471505
GOTERM_BP_DIRECT	GO:0006890~retrograde vesicle-mediated transport, Golgi to ER	6	1.8018	0.0124808	CENPE, RACGAP1, KIF4A, KIF2C, KIF11, KIF15	284	82	16792	4.32635	1	0.498123	0.493962
GOTERM_BP_DIRECT	GO:0008284~positive regulation of cell proliferation	16	4.8048	0.0131363	OSR2, WNT3A, KIF14, AKR1C2, SOX11, TTK, CXCL5, CDC20, CXCL10, ALDH3A1, EPGN, HES1, MVD, SOX9, KIF20B, CRLF1	284	466	16792	2.0301	1	0.512887	0.508603
GOTERM_BP_DIRECT	GO:0006461~protein complex assembly	7	2.1021	0.0137915	PARD6B, CCNB1, MATN1, CDK1, HES1, SOX9, SH3BGR	284	116	16792	3.56799	1	0.526831	0.522431
GOTERM_BP_DIRECT	GO:0010759~positive regulation of macrophage chemotaxis	3	0.900901	0.0140801	CCL5, C5AR1, CCL2	284	11	16792	16.1255	1	0.526831	0.522431
GOTERM_BP_DIRECT	GO:0030513~positive regulation of BMP signaling pathway	4	1.2012	0.0150274	MSX2, HES1, SOX11, CYR61	284	31	16792	7.62926	1	0.543871	0.539329
GOTERM_BP_DIRECT	GO:0042787~protein ubiquitination involved in ubiquitin-dependent protein catabolic process	8	2.4024	0.0151412	CDC20, CCNB1, UBE2C, PLK1, CDK1, BUB1B, BTBD11, AURKA	284	153	16792	3.0916	1	0.543871	0.539329
GOTERM_BP_DIRECT	GO:0007517~muscle organ development	6	1.8018	0.0172805	CXCL10, CENPF, MEF2B, MYH3, ETV1, NEB	284	89	16792	3.98607	1	0.608545	0.603463
GOTERM_BP_DIRECT	GO:0050679~positive regulation of epithelial cell proliferation	5	1.5015	0.0184132	OSR2, EPGN, CCL5, C5AR1, SOX9	284	60	16792	4.92723	1	0.630047	0.624785
GOTERM_BP_DIRECT	GO:0051726~regulation of cell cycle	7	2.1021	0.0185927	CCNB2, CENPF, CCNB1, PLK1, CCNF, CDC25C, DTL	284	124	16792	3.3378	1	0.630047	0.624785
GOTERM_BP_DIRECT	GO:0014032~neural crest cell development	3	0.900901	0.0195308	SNAI2, SOX11, SOX9	284	13	16792	13.6446	1	0.649581	0.644156
GOTERM_BP_DIRECT	GO:0006977~DNA damage response, signal transduction by p53 class mediator resulting in cell cycle arrest	5	1.5015	0.0205255	CCNB1, CDK1, CDC25C, GTSE1, AURKA	284	62	16792	4.76829	1	0.670252	0.664654
GOTERM_BP_DIRECT	GO:2000678~negative regulation of transcription regulatory region DNA binding	3	0.900901	0.0225356	MSX2, HEY2, SOX11	284	14	16792	12.67	1	0.719227	0.71322
GOTERM_BP_DIRECT	GO:0071456~cellular response to hypoxia	6	1.8018	0.0231683	SLC8A3, CCNA2, CCNB1, HMOX1, STC1, NDNF	284	96	16792	3.69542	1	0.719227	0.71322
GOTERM_BP_DIRECT	GO:0060326~cell chemotaxis	5	1.5015	0.023963	CXCL10, CCL5, C5AR1, CCL2, CXCL5	284	65	16792	4.54821	1	0.719227	0.71322
GOTERM_BP_DIRECT	GO:0032467~positive regulation of cytokinesis	4	1.2012	0.0241333	RACGAP1, KIF14, KIF20B, CIT	284	37	16792	6.39208	1	0.719227	0.71322
GOTERM_BP_DIRECT	GO:0034605~cellular response to heat	4	1.2012	0.0241333	CXCL10, HSPA6, HMOX1, MKI67	284	37	16792	6.39208	1	0.719227	0.71322
GOTERM_BP_DIRECT	GO:0043524~negative regulation of neuron apoptotic process	7	2.1021	0.0244281	XRCC2, C5AR1, KIF14, HMOX1, CCL2, NDNF, CRLF1	284	132	16792	3.13551	1	0.719227	0.71322
GOTERM_BP_DIRECT	GO:0007154~cell communication	4	1.2012	0.0258834	SLC8A3, GJB2, GJA3, OIP5	284	38	16792	6.22387	1	0.749785	0.743523
GOTERM_BP_DIRECT	GO:0001666~response to hypoxia	8	2.4024	0.0268073	RYR1, EGR1, ALDH3A1, PLAU, DDIT4, CD38, HMOX1, CCL2	284	172	16792	2.75008	1	0.76422	0.757837
GOTERM_BP_DIRECT	GO:0032570~response to progesterone	4	1.2012	0.0277	GJB2, OXTR, CD38, CCL2	284	39	16792	6.06428	1	0.777331	0.770838
GOTERM_BP_DIRECT	GO:0090026~positive regulation of monocyte chemotaxis	3	0.900901	0.0290692	CXCL10, CCL5, CCL2	284	16	16792	11.0863	1	0.791035	0.784428
GOTERM_BP_DIRECT	GO:0048168~regulation of neuronal synaptic plasticity	3	0.900901	0.0290692	ARC, CAMK2A, KALRN	284	16	16792	11.0863	1	0.791035	0.784428
GOTERM_BP_DIRECT	GO:0051436~negative regulation of ubiquitin-protein ligase activity involved in mitotic cell cycle	5	1.5015	0.0318289	CDC20, CCNB1, UBE2C, CDK1, BUB1B	284	71	16792	4.16386	1	0.853205	0.846079
GOTERM_BP_DIRECT	GO:0001764~neuron migration	6	1.8018	0.0324562	ASPM, SEMA3A, DNER, DDIT4, NRCAM, NDNF	284	105	16792	3.37867	1	0.857226	0.850067
GOTERM_BP_DIRECT	GO:0007077~mitotic nuclear envelope disassembly	4	1.2012	0.0377703	CCNB2, CCNB1, PLK1, CDK1	284	44	16792	5.37516	1	0.983122	0.974911
GOTERM_BP_DIRECT	GO:0008015~blood circulation	4	1.2012	0.0399796	CXCL10, ELN, CHD7, BDKRB2	284	45	16792	5.25571	1	1	0.992201
GOTERM_BP_DIRECT	GO:0060716~labyrinthine layer blood vessel development	3	0.900901	0.0400807	HEY2, HES1, CYR61	284	19	16792	9.3358	1	1	0.992201
GOTERM_BP_DIRECT	GO:0003151~outflow tract morphogenesis	4	1.2012	0.042253	RYR1, HEY2, HES1, SOX11	284	46	16792	5.14146	1	1	0.992201
GOTERM_BP_DIRECT	GO:0046697~decidualization	3	0.900901	0.044049	GJB2, STC1, GHRL	284	20	16792	8.86901	1	1	0.992201
GOTERM_BP_DIRECT	GO:0006468~protein phosphorylation	14	4.2042	0.0459701	PLK1, CAMK2A, RIPK4, BUB1B, KALRN, AURKA, CIT, RPS6KA5, PBK, NEK10, CCL2, NEK2, SGK1, BUB1	284	456	16792	1.8153	1	1	0.992201
GOTERM_BP_DIRECT	GO:0001558~regulation of cell growth	5	1.5015	0.0461581	IGFBP1, KIF14, SGK1, CYR61, WISP1	284	80	16792	3.69542	1	1	0.992201
GOTERM_BP_DIRECT	GO:0071173~spindle assembly checkpoint	2	0.600601	0.0497154	KNL1, BUB1	284	3	16792	39.4178	1	1	0.992201
GOTERM_BP_DIRECT	GO:0006334~nucleosome assembly	6	1.8018	0.0509787	HIST1H2BM, HIST1H2BL, SOX9, CENPA, HIST1H4D, ASF1B	284	119	16792	2.98118	1	1	0.992201
GOTERM_BP_DIRECT	GO:0060045~positive regulation of cardiac muscle cell proliferation	3	0.900901	0.0523965	CCNB1, HEY2, CDK1	284	22	16792	8.06274	1	1	0.992201
GOTERM_BP_DIRECT	GO:0001502~cartilage condensation	3	0.900901	0.0523965	ACAN, MGP, SOX9	284	22	16792	8.06274	1	1	0.992201
GOTERM_BP_DIRECT	GO:0034113~heterotypic cell-cell adhesion	3	0.900901	0.0523965	ITGB3, NRCAM, GLDN	284	22	16792	8.06274	1	1	0.992201
GOTERM_BP_DIRECT	GO:0043547~positive regulation of GTPase activity	16	4.8048	0.0563343	RTN4R, RASGRF2, ARHGEF39, RGS16, PLEKHG6, CAMK2A, ARHGAP27, GRIN2C, KALRN, RASGRP1, DEPDC1B, RACGAP1, PSD2, CCL5, DEPDC1, CCL2	284	565	16792	1.67439	1	1	0.992201
GOTERM_BP_DIRECT	GO:0060173~limb development	3	0.900901	0.0567642	COMP, SMOC1, CHD7	284	23	16792	7.71219	1	1	0.992201
GOTERM_BP_DIRECT	GO:0002092~positive regulation of receptor internalization	3	0.900901	0.061254	SFRP4, WNT3A, PCSK9	284	24	16792	7.39085	1	1	0.992201
GOTERM_BP_DIRECT	GO:0034341~response to interferon-gamma	3	0.900901	0.061254	BST2, IFITM1, KYNU	284	24	16792	7.39085	1	1	0.992201
GOTERM_BP_DIRECT	GO:0070371~ERK1 and ERK2 cascade	3	0.900901	0.061254	OXTR, SOX9, LGALS9	284	24	16792	7.39085	1	1	0.992201
GOTERM_BP_DIRECT	GO:0090102~cochlea development	3	0.900901	0.061254	CCNA2, HEY2, HES1	284	24	16792	7.39085	1	1	0.992201
GOTERM_BP_DIRECT	GO:0007565~female pregnancy	5	1.5015	0.0635306	THBD, OXTR, PNOC, CD38, LGALS9	284	89	16792	3.32173	1	1	0.992201
GOTERM_BP_DIRECT	GO:0006811~ion transport	6	1.8018	0.0638534	SLC8A3, CLDN15, TRPA1, SLCO2B1, SLC1A2, STEAP1	284	127	16792	2.79339	1	1	0.992201
GOTERM_BP_DIRECT	GO:0071395~cellular response to jasmonic acid stimulus	2	0.600601	0.0657336	AKR1C1, AKR1C2	284	4	16792	29.5634	1	1	0.992201
GOTERM_BP_DIRECT	GO:0007091~metaphase/anaphase transition of mitotic cell cycle	2	0.600601	0.0657336	TACC3, BUB1B	284	4	16792	29.5634	1	1	0.992201
GOTERM_BP_DIRECT	GO:0060429~epithelium development	2	0.600601	0.0657336	CHD7, SNAI2	284	4	16792	29.5634	1	1	0.992201
GOTERM_BP_DIRECT	GO:0035910~ascending aorta morphogenesis	2	0.600601	0.0657336	HEY2, HES1	284	4	16792	29.5634	1	1	0.992201
GOTERM_BP_DIRECT	GO:0033687~osteoblast proliferation	2	0.600601	0.0657336	OSR2, LRRC17	284	4	16792	29.5634	1	1	0.992201
GOTERM_BP_DIRECT	GO:0007079~mitotic chromosome movement towards spindle pole	2	0.600601	0.0657336	CENPE, DLGAP5	284	4	16792	29.5634	1	1	0.992201
GOTERM_BP_DIRECT	GO:0045607~regulation of auditory receptor cell differentiation	2	0.600601	0.0657336	MYCL, HEY2	284	4	16792	29.5634	1	1	0.992201
GOTERM_BP_DIRECT	GO:0046602~regulation of mitotic centrosome separation	2	0.600601	0.0657336	NEK2, KIF11	284	4	16792	29.5634	1	1	0.992201
GOTERM_BP_DIRECT	GO:0016321~female meiosis chromosome segregation	2	0.600601	0.0657336	PLK1, TTK	284	4	16792	29.5634	1	1	0.992201
GOTERM_BP_DIRECT	GO:0008038~neuron recognition	2	0.600601	0.0657336	PCDH12, OPCML	284	4	16792	29.5634	1	1	0.992201
GOTERM_BP_DIRECT	GO:0048709~oligodendrocyte differentiation	3	0.900901	0.0658605	SLC8A3, TSPAN2, SOX9	284	25	16792	7.09521	1	1	0.992201
GOTERM_BP_DIRECT	GO:0060135~maternal process involved in female pregnancy	3	0.900901	0.0658605	IFI27, CCL2, LGALS9	284	25	16792	7.09521	1	1	0.992201
GOTERM_BP_DIRECT	GO:0048843~negative regulation of axon extension involved in axon guidance	3	0.900901	0.0705785	SEMA4A, WNT3A, SEMA3A	284	26	16792	6.82232	1	1	0.992201
GOTERM_BP_DIRECT	GO:0061098~positive regulation of protein tyrosine kinase activity	3	0.900901	0.0705785	WNT3A, CCL5, GHRL	284	26	16792	6.82232	1	1	0.992201
GOTERM_BP_DIRECT	GO:0045840~positive regulation of mitotic nuclear division	3	0.900901	0.0705785	EPGN, NUSAP1, AURKA	284	26	16792	6.82232	1	1	0.992201
GOTERM_BP_DIRECT	GO:0009612~response to mechanical stimulus	4	1.2012	0.077363	CCNB1, BDKRB2, CCL2, KALRN	284	59	16792	4.00859	1	1	0.992201
GOTERM_BP_DIRECT	GO:0035116~embryonic hindlimb morphogenesis	3	0.900901	0.080329	OSR2, MSX2, CHD7	284	28	16792	6.33501	1	1	0.992201
GOTERM_BP_DIRECT	GO:0007616~long-term memory	3	0.900901	0.080329	NPAS4, ADCY1, SGK1	284	28	16792	6.33501	1	1	0.992201
GOTERM_BP_DIRECT	GO:0043392~negative regulation of DNA binding	3	0.900901	0.080329	ID2, HMOX1, NEK2	284	28	16792	6.33501	1	1	0.992201
GOTERM_BP_DIRECT	GO:0060079~excitatory postsynaptic potential	3	0.900901	0.080329	NPAS4, GHRL, GRIN2C	284	28	16792	6.33501	1	1	0.992201
GOTERM_BP_DIRECT	GO:0045669~positive regulation of osteoblast differentiation	4	1.2012	0.0804657	IFITM1, MSX2, SOX11, CYR61	284	60	16792	3.94178	1	1	0.992201
GOTERM_BP_DIRECT	GO:0048661~positive regulation of smooth muscle cell proliferation	4	1.2012	0.0804657	CALCRL, CCL5, ID2, HMOX1	284	60	16792	3.94178	1	1	0.992201
GOTERM_BP_DIRECT	GO:0071504~cellular response to heparin	2	0.600601	0.0814828	EGR1, SOX9	284	5	16792	23.6507	1	1	0.992201
GOTERM_BP_DIRECT	GO:0007100~mitotic centrosome separation	2	0.600601	0.0814828	KIF11, AURKA	284	5	16792	23.6507	1	1	0.992201
GOTERM_BP_DIRECT	GO:0010629~negative regulation of gene expression	6	1.8018	0.082281	CCNB1, ID2, HEY2, SOX11, LGALS9, XDH	284	137	16792	2.58949	1	1	0.992201
GOTERM_BP_DIRECT	GO:0007409~axonogenesis	5	1.5015	0.0838588	RTN4R, SEMA4A, PARD6B, NRCAM, ADCY1	284	98	16792	3.01667	1	1	0.992201
GOTERM_BP_DIRECT	GO:0001525~angiogenesis	8	2.4024	0.083985	SEMA4A, EPGN, CALCRL, HMOX1, CCL2, NRCAM, NDNF, TBX4	284	223	16792	2.12114	1	1	0.992201
GOTERM_BP_DIRECT	GO:0060412~ventricular septum morphogenesis	3	0.900901	0.0853519	HEY2, HES1, SOX11	284	29	16792	6.11656	1	1	0.992201
GOTERM_BP_DIRECT	GO:0016525~negative regulation of angiogenesis	4	1.2012	0.0868298	SEMA4A, CXCL10, CCL2, GHRL	284	62	16792	3.81463	1	1	0.992201
GOTERM_BP_DIRECT	GO:0009611~response to wounding	4	1.2012	0.0900896	SLC1A2, CCL2, GRIN2C, AURKA	284	63	16792	3.75408	1	1	0.992201
GOTERM_BP_DIRECT	GO:0044344~cellular response to fibroblast growth factor stimulus	3	0.900901	0.0904669	CCL5, CCL2, SNAI2	284	30	16792	5.91268	1	1	0.992201
GOTERM_BP_DIRECT	GO:0030335~positive regulation of cell migration	7	2.1021	0.0916328	SEMA4A, PLAU, CCL5, ARHGEF39, SNAI2, GTSE1, CYR61	284	184	16792	2.24939	1	1	0.992201
GOTERM_BP_DIRECT	GO:0042632~cholesterol homeostasis	4	1.2012	0.0933998	FABP3, AKR1C1, MALL, PCSK9	284	64	16792	3.69542	1	1	0.992201
GOTERM_BP_DIRECT	GO:0042127~regulation of cell proliferation	7	2.1021	0.0934787	NGFR, CXCL10, PLAU, GHRL, SOX9, DUSP15, SGK1	284	185	16792	2.23723	1	1	0.992201
GOTERM_BP_DIRECT	GO:0010332~response to gamma radiation	3	0.900901	0.0956696	CXCL10, XRCC2, CCL2	284	31	16792	5.72194	1	1	0.992201
GOTERM_BP_DIRECT	GO:0001701~in utero embryonic development	7	2.1021	0.0964519	CCNB2, CCNB1, WNT3A, XRCC2, CHD7, HSD17B2, EGFL8	284	187	16792	2.2133	1	1	0.992201
GOTERM_BP_DIRECT	GO:0060137~maternal process involved in parturition	2	0.600601	0.0969675	OXTR, CCL2	284	6	16792	19.7089	1	1	0.992201
GOTERM_BP_DIRECT	GO:0097084~vascular smooth muscle cell development	2	0.600601	0.0969675	HEY2, HES1	284	6	16792	19.7089	1	1	0.992201
GOTERM_BP_DIRECT	GO:0002686~negative regulation of leukocyte migration	2	0.600601	0.0969675	IL33, HMOX1	284	6	16792	19.7089	1	1	0.992201
GOTERM_BP_DIRECT	GO:0036006~cellular response to macrophage colony-stimulating factor stimulus	2	0.600601	0.0969675	PDE2A, CCL2	284	6	16792	19.7089	1	1	0.992201
GOTERM_BP_DIRECT	GO:0048667~cell morphogenesis involved in neuron differentiation	2	0.600601	0.0969675	ID2, HES1	284	6	16792	19.7089	1	1	0.992201
GOTERM_BP_DIRECT	GO:0001649~osteoblast differentiation	5	1.5015	0.0989701	MSX2, WNT3A, LRRC17, SNAI2, CYR61	284	104	16792	2.84263	1	1	0.992201
